# Supplementary material for: Melt-bearing nodules from Tenerife reveal magma reservoir diversity prior to caldera-forming eruptions
Source: Contrib Mineral Petrol. 2026 Apr 28;181(5):39. doi: 10.1007/s00410-026-02302-3 (PMC13121400; doi:10.1007/s00410-026-02302-3)
Supplement: Supplementary file 1 — Supplementary Material 1 [file 410_2026_2302_MOESM1_ESM.xlsx]

## Sheet: Nodule petrology
Juvenile nodules
n° sample	Sample name	Formation	Rock name	Grain size	modal proportion
					pyroxene	hornblende	plagioclase	olivine	apatite	opaques	k-feldspar	feldspathoid	mica	titanite	melt
1	L2-16	Caleta	clinopyroxenite	2-3mm	57					8					35
2	L2-17	Caleta	clinopyroxenite	2-8mm	75					20					5
3	L2-53	Caleta	diopside olivine rich lamproite	1-10mm	51	2		5		2			40
4	TR017-02	Caleta	wehrlite		50			50
5	TR017-03	Caleta	olivine clinopyroxenite		85			7		1					7
6	TR018-04a	Caleta	olivine clinopyroxenite		72			15		5					8
7	L2-91	Caleta	Phlogopite clinopyroxenite	1-5mm	37.2					1.4			60.8		0.6
8	TEM-17A	Caleta	Phlogopite clinopyroxenite		56.4	0.6	2			3.6			37.4
9	L2-102	Caleta	hornblende pyroxenite		30.6	21.4			1.8	9					33
10	L2-44	Caleta	hornblende pyroxenite		28.8	29.6			3.4	16.2					20.2
11	L2-12	Caleta	pyroxene hornblendite	1-3mm	33	45	5			7					10
12	TR018-10	Caleta	foid hornblendite		0.8	69			4.8	14.2		11.2
13	TEM-17E	Caleta	pyroxene hornblende gabbro		35.2	22	10.8		6.6	19.8					5.6
14	L2-28	Caleta	pyroxene hornblendite	2-7mm	15	40	5		10	10					20
15	L2-20	Caleta	hornblendite	1-2mm	2	46	2		12	8					30
16	L2-14	Caleta	gabbro	1-3mm	50	2	20			25					3
17	L2-6	Caleta	hornblende gabbro	0.5-1.5mm	5	55	24		1	10					5
18	L2-13	Caleta	pyroxene-hornblende gabbro	1-3mm	25	33	15		12	15
19	TEM-17B	Caleta	biotite bearing- pyroxene-hornblende gabbro		12.8	43.6	26.8	1.2	0.4	3.2			12
20	TEM-17B_2	Caleta	olivine pyroxene-phlogopite gabbro		22.4		27.8	7		9			33.8
21	L2-24	Caleta	pyroxene-hornblende gabbro	0.5-1.5mm	26	27	28		1	10					8
22	L2-29	Caleta	pyroxene-hornblende gabbro	1-3mm	26	28	28		2	10					6
23	L2-46	Caleta	pyroxene-hornblende gabbro	1-8mm	17	22	21		3	12					25
24	L2-62	Caleta	pyroxene-hornblende gabbro	5-10mm	28	27	30			5					10
25	L2-26	Caleta	pyroxene-hornblende gabbro	2-3mm	8	30	22		2	8					30
26	L2-21	Caleta	pyroxene-hornblende gabbro	2-11mm	12	30	30		1	12					15
27	L2-18	Caleta	pyroxene-hornblende gabbro	0.5-6mm	17	35	30		3	5					10
28	L2-43	Caleta	pyroxene-hornblende gabbro	1-8mm	11	25	25		1	8					30
29	L2-49	Caleta	pyroxene-hornblende gabbro		12	30	30		1	10					15
30	L2-25	Caleta	pyroxene-hornblende gabbro		20	25	30			5					20
31	L2-19	Caleta	pyroxene-hornblende gabbro	0.5-4mm	15	30	30		2	8					15
32	L2-15	Caleta	pyroxene-hornblende gabbro	2-5mm	20	25	35	5		5					10
33	L2-23	Caleta	pyroxene-hornblende gabbro	0.5-2mm	13	30	30		2	5					20
34	L2-42	Caleta	pyroxene-hornblende gabbro		12	20	30		1	9					28
35	L2-22	Caleta	pyroxene-hornblende gabbro	3-8mm	15	20	30		1	5					29
36	L2-48	Caleta	pyroxene-hornblende gabbro		10	18	30		2	10					30
37	TR017-09	Caleta	pyroxene hornblende gabbro		8	27	15		2	8	20				20
38	L2-96	Caleta	pyroxene hornblende gabbro		5	20.2	28.8		4.2	6.8					35
39	L2-94	Caleta	hornblende gabbro	2-5mm	1.2	18.6	18.5		3.1	2.8		2.8			53
40	TR018-03a	Caleta	pyroxene bearing biotite syenite	2-7mm	13	4	10			3	45		25
41	TR018-02a	Caleta	felspathoid monzosyentite		15	20	15			8	30	12
42	TR017-06	Caleta	biotite bearing-syenite		12	20	10		1	5	44				8
43	L2-58_outer	Caleta	foid-pyroxene-hornblende gabbro	1-2mm	2	15.25	19.5		1	1.75	3.25	8.5	2.25	0.25	46.25
44	L2-27	Caleta	foid hornblende gabbro	0.5-3mm	8	15	45			3		10			19
45	TEM-08A_outer	Caleta	pyroxene-hornblende gabbro		15	20.5	5.75	1.75	1	6	5.25				44.75
1	TR022-14	San Juan	magnetite clinopyroxenite	0.5-3mm	76.6					23.4
2	TR022-15	San Juan	magnetite clinopyroxenite	0.5-6mm	66				0.2	26.2					7.6
3	TR022-08	San Juan	magnetite gabbro	0.5-3mm	48.41		6.97	0.2		15.34					29.08
4	TR022-06	San Juan	magnetite pyroxene-horblende gabbro	0.1-6mm	37.4	13.4	9		0.8	12.8	0.4				26.2
5	TR022-05	San Juan	magnetite gabbro	0.2-5mm	49	0.2	13.2		0.2	14.8					22.6
6	TR022-10	San Juan	pyroxene-horblende gabbro	0.5-4mm	39.6	4.6	22		1.2	14.4					18.2
7	TR022-09	San Juan	pyroxene-horblende gabbro		18.8	25.4	30.8		7.4	12					5.6
8	TR022-12B	San Juan	hornblende gabbro	0.5-7mm	1.2	38.4	28.6		1.8	3.8		1.4			24.8
9	TR022-12	San Juan	hornblende gabbro	0.5-4mm	2.38	26.93	27.13		2.97	6.73		0.2			33.66
10	TR022-16	San Juan	pyroxene-horblende gabbro		22.2	6	49.8		2.2	12.2		0.4			7.2
11	TR041-01	San Juan	Alkali-feldspar syenite (or trachyte)	1-3mm	15.8		1.8		0.2	0.6	81	0.6
1	TR027-10	Morteros	mela pyroxene-horblende gabbro		51.4	16.4	7.6		0.8	19.6	0.2				4
2	TF215-12	Morteros	mela gabbro	1-2mm	50		10			20					20
3	TR015-08	Morteros	apatite bearing hornblendite			40.4	1.6		9.4	8.8	1.8				38
4	TEM-11A	Morteros	pyroxene-horblende gabbro		12.35	53.59	19.92		0.4	9.76	2.59				1.4
5	TR015-10	Morteros	pyroxene hornblende gabbro		7.2	41.8	19		0	6.8	0.2				25
6	TR027-11	Morteros	foid- bearing pyroxene-horblende gabbro		8.2	40.2	12		0	11.8	0.8	8.2			18.8
7	TF215-02	Morteros	hornblende gabbro	1-6mm		30	10		3	6					51
8	TF215-06	Morteros	pyroxene-hornblende gabbro	1-5mm	10	50	30		1	10					0
9	TR027-09	Morteros	magnetite - hornblende gabbro		5	36.6	23.6		3.4	12.6		1.2			17.6
10	TR015-04	Morteros	hornblende gabbro		1	46	25		1.4	7.6	3.2				15.8
11	TR015-04B	Morteros	hornblende gabbro	3-8mm	2.8	47.4	31		2.8	6.8	1.4				7.8
12	TF215-08	Morteros	hornblende gabbro	0.5-3mm		43	43		1	10					3
13	TEM-12B	Morteros	magnetite pyroxene-horblende gabbro		20.96	10.98	40.72			13.37					13.97
14	TR027-12	Morteros	hornblende gabbro		1.6	29	30.2		3.8	6.8	0	0.8			27.8
15	TR016-11	Morteros	pyroxene hornblende gabbro		19.24	20.84	40.08		0.8	9.62	7.01				2.4
16	TF215-03	Morteros	pyroxene-hornblende gabbro	1-4mm		8	38	28	5	5					15
17	TR016-14	Morteros	pyroxene hornblende gabbro		5.4	23.4	44.6		1	6.6					19
18	TF215-09	Morteros	monzo-diorite	2-4mm	8	12	25		1	1	10				43
19	TEM-11C	Morteros	anorthosite		9.2	0	80.4	0		8.4			1.2		2
20	TR016-09	Morteros	monzodiorite		2.2	1.2	23.2		0.8	2.6	7.2			0.2	62.6
													0.2
1	TR016-04	Gaviotas	magnetite clinopyroxenite	1-12mm	62.2					28.2					9.6
2	TR027-04	Gaviotas	magnetite clinopyroxenite		63.6					21.8					14.6
3	TF217-01	Gaviotas	clinopyroxenite	2-11mm	90										10
4	TF217-05	Gaviotas	clinopyroxenite	1-8mm	65					20					15
5	TR016-02	Gaviotas	clinopyroxenite	2-8mm	75	0				9	0.2				15.8
6	TR027-05	Gaviotas	magnetite clinopyroxenite	1-2mm	22.2	0.4	0.6			43.2	0.2				33.4
7	TR016-01	Gaviotas	gabbro	0.5-3mm	62.8		8.2		0	13.4	0				15.6
8	TR028-09	Gaviotas	pyroxene-horblende gabbro	1-8mm	22.4	36.6	15.6		3.4	13.6					8.4
9	TR028-11	Gaviotas	mela pyroxene-horblende gabbro		37.18	17.69	15.11			8.15	2.19				19.68
10	TR028-02	Gaviotas	hornblende gabbro	0.5-5.5mm	2.6	44.2	7		8.6	9.6					28
11	TR028-13	Gaviotas	pyroxene-horblende gabbro		18	27	21.6		0.8	11					21.6
12	TR027-01	Gaviotas	apatite bearing pyroxene-horblende gabbro		15.8	26.8	16.6		12.4	7.2		1.6			19.6
13	TR028-03	Gaviotas	pyroxene-horblende gabbro	0.5-6.5mm	22.2	20	30.4		1.4	7.2					18.8
14	TR027-03	Gaviotas	magnetite pyroxene-horblende gabbro		31.4	5.2	39.4		2.6	17.4	2.8	0.4			0.8
15	TF217-02	Gaviotas	pyroxene-hornblende gabbro		8	10	15	3	1	1	5				60
16	TR027-02	Gaviotas	magnetite pyroxene-horblende gabbro		13.2	25.2	49.6		0.6	10.6					0.8
17	TR028-08	Gaviotas	pyroxene-horblende gabbro	0.5-8mm	10.74	22.07	42.54			8.35					16.31
18	TR016-05	Gaviotas	pyroxene hornblende gabbro		23.8	14.6	39.2		4	5.6	8.2				4.6
19	TR027-07	Gaviotas	monzonite	1-5mm	2.8	1.2	25.2			1.6	9.6		1		58.6
20	TR027-08	Gaviotas	monzo diorite	1-8mm	1	0.8	18		0.2	1.2	1.8				77

## Sheet: location data
Sample locations
	Sample geolocation (UTM)
Locality	longitude (Easting)	latitude (Northing)	Coordinate Zone: 28 R
L1-	358278	3.11883e+06	L1 -all samples location ref Magua, close to Las Eras
L2-	355714	3.11038e+06	L2- all samples location ref San Miguel de Tajao
TR001	354954	3.11153e+06
TR003	355413	3.11039e+06
TR006	358152	3.11885e+06
TR007	358169	3.11876e+06
TR008	358468	3.11857e+06
TR009	348158	3.12865e+06
TR010	348244	3128553
TR013	359928	3.12054e+06
TR019	358614	3.11865e+06
TR020	358740	3.11861e+06
TEM-01	358801	3.11856e+06
TEM-02	358798	3.11853e+06
TEM-05	358245	3.11886e+06
TR015	327281	3.11001e+06
TR016	327024	3.11024e+06
TR022	323850	3115894
TR027	327102	3110408
TR028	327204	3110235
TR040	328174	3108962
TR041	325893	3111286
TEM11	327003	3.11015e+06
TEM12	327035	3.11023e+06
TF215	327318	3.11005e+06
TEM-08	355629	3.11056e+06
TEM-14	348179	3.12891e+06
TEM-15	348049	3.12923e+06
TEM-16	348104	3129267
TEM-17	354664	3.10944e+06

## Sheet: majors & trace elements
Sample Formation/Member	Sample lithology	Sample name	component	major elements	SiO2	TiO2	Al2O3	FeO	MnO	MgO	CaO	Na2O	K2O	P2O5	Cr2O3	TOTAL		trace elements	Li	Sc	V	Cr	Co	Ni	Cu	Rb	Sr	Y	Zr	Nb	Cs	Ba	La	Ce	Pr	Nd	Sm	Eu	Gd	Tb	Dy	Ho	Er	Tm	Yb	Lu	Hf	Ta	Pb
				analysis method	(wt%)	(wt%)	(wt%)	(wt%)	(wt%)	(wt%)	(wt%)	(wt%)	(wt%)	(wt%)	(wt%)	(wt%)		analysis method	(ppm)	(ppm)	(ppm)	(ppm)	(ppm)	(ppm)	(ppm)	(ppm)	(ppm)	(ppm)	(ppm)	(ppm)	(ppm)	(ppm)	(ppm)	(ppm)	(ppm)	(ppm)	(ppm)	(ppm)	(ppm)	(ppm)	(ppm)	(ppm)	(ppm)	(ppm)	(ppm)	(ppm)	(ppm)	(ppm)	(ppm)
Comments - Major elements via ICMPS were only used for plotting element oxide ratios. SiO2 was calculated from the remaining % from the combined total of the measured oxides.							Mg/Al ratios in standards all lower than previous runs. Samples need repeating.
Caleta	phonolite	TR017-10, La Caleta pumice (Tajao, Porsche loc.)	pumice															ICPMS	23.16	1.489	23.01	0.485	0.848	0.697	2.264	169.5	59.62	15.71	949.3	162	2.093	238.7	77.68	105.1	7.686	19.01	2.361	0.548	1.731	0.304	1.976	0.444	1.552	0.279	2.228	0.375	15.41		16.83
Caleta	pyroxene-hornblende gabbro	TF-L2-25G	melt	ICPMS	64.5463	2.14017	12.4839	6.22151	0.150167	2.55197	7.37518	3.15028	1.38047		5.50986e-05	100		ICPMS	23.09	6.678	187.3	0.419	12.19	1.983	20.91	33.74	1865	54.21	496.6	141.3	0.182	936.7	114	222.5	26.1	98.61	17.37	5.425	14.18	1.976	10.39	1.913	4.941	0.677	4.133	0.607	9.598	7.046	4.846
Caleta	pyroxene-hornblende gabbro	L2_43	melt	ICPMS	67.0811	1.52815	12.7749	4.9646	0.122716	1.38244	5.81787	4.39178	1.93218		0.00420181	100		ICPMS	18.13	4.146	133.7	0.035	13.17	0.997	15.32	74.31	1742	73.63	667	169.9	0.851	1196	201.5	377.2	42.28	155.6	25.57	7.322	19.51	2.6	13.15	2.326	5.783	0.77	4.585	0.647	12.94	8.428	8.719
Caleta	hornblende gabbro	L2_94	melt	ICPMS	69.7617	1.13164	13.5534	3.4787	0.12167	1.25061	3.96393	4.73148	2.00686		4.25296e-05	100		ICPMS	20.21	2.044	76.32	0.2	5.905	0.785	9.589	71.35	1236	44.97	716.5	199.1	0.785	899.7	128	259.4	26.42	92.45	15.09	4.467	11.18	1.607	8.574	1.58	4.123	0.585	3.601	0.518	13.9	9.995	9.857
Caleta	hornblende pyroxenite	L2_102	melt	ICPMS	60.7502	2.87747	11.6034	8.64914	0.158688	3.85531	8.09717	2.82541	1.18075		0.00245532	100		ICPMS	8.664	13.72	313.7	24.19	37.83	30.44	50.06	30.27	1609	48.24	380.7	123	0.265	752.6	103.7	196.8	23.36	90.12	16.48	5.02	13.59	1.868	9.629	1.723	4.273	0.568	3.361	0.476	7.963	5.555	6.239
Caleta	diopside olivine rich-lamproite	L2_53_CM	carrier melt	ICPMS	59.8345	2.70065	10.6757	9.24608	0.159334	5.5102	8.36862	2.30238	1.16581		0.0368006	100		ICPMS	8.288	19.65	321.6	366.4	46.71	145.4	41.73	30.28	1471	45.93	392.2	114.4	0.589	850.4	104.4	185.5	22.5	85.12	15.12	4.635	12.45	1.725	8.874	1.612	4.001	0.535	3.162	0.455	8.599	5.561	7.869
Caleta	foid-pyroxene-hornblende gabbro	L2_58_CM	carrier melt	ICPMS	65.0556	2.18688	12.0248	6.94067	0.156881	2.46409	5.45688	3.91055	1.80329		0.000349299	100		ICPMS	11.05	7.56	216.8	3.538	21.46	7.285	23.15	69.09	1333	50.08	594.2	190.2	0.767	918.2	136.3	261.7	28.86	104.1	17.31	5.048	13.24	1.874	9.722	1.762	4.52	0.616	3.744	0.524	11.72	9.216	8.942
Caleta	pyroxene-hornblende gabbro	TEM_08A_CM	carrier melt	ICPMS	60.5663	2.75403	11.0441	9.78769	0.137642	4.15877	8.55191	2.15006	0.838883		0.0105666	100		ICPMS	5.483	21.01	367.6	106	48.25	74.19	43.69	26.69	1536	38.86	321.7	84.92	0.301	542	84.28	169.7	20.46	80.19	14.7	4.475	12.01	1.617	8.311	1.439	3.54	0.466	2.719	0.375	7.279	4.099	3.971
Caleta	diopside olivine rich-lamproite	L2_53_G	groundmass	ICPMS	62.1014	1.2369	4.04731	9.31683	0.119901	10.9275	9.68106	0.672922	1.55634		0.339799	100		ICPMS	2.236	58.1	295.8	3469	69.82	473.5	9.435	90.58	120.3	22.76	264.7	30.64	2.14	109.6	21.45	50.65	7.075	30.49	6.864	2.156	6.326	0.91	4.828	0.868	2.164	0.29	1.727	0.242	6.71	1.441	1.227
Caleta	phlogopite	TEM_17_G	groundmass	ICPMS	57.3266	2.42875	9.12251	10.557	0.318152	10.4765	5.19663	1.36552	3.15726		0.0510064	100		ICPMS	27.69	37.47	292.1	496.6	55.02	386	15.58	564.8	157.8	31.37	292.9	80.21	7.922	397.5	51.76	92.93	11.76	47.58	9.571	3.019	8.544	1.172	6.046	1.07	2.674	0.355	2.062	0.295	6.928	3.47	1.782
Caleta	phlogopite clinopyroxenite	TEM_17A_G	groundmass	ICPMS	59.3958	2.2169	7.39361	8.82024	0.141386	10.6291	7.67461	1.13946	2.5405		0.0484195	100		ICPMS	17.7	84.38	322.9	535.3	71.74	333.9	18.38	257.7	238.6	39.18	261.9	74.3	20.39	491.3	48.7	95.95	12.46	50.62	10.55	3.104	9.673	1.375	7.227	1.305	3.278	0.438	2.587	0.358	6.664	3.396	2.433
Caleta	phlogopite	TEM_08A_CORE	groundmass	ICPMS	61.3801	2.1702	7.216	8.74048	0.155848	9.80825	7.45074	1.55155	1.44913		0.0777226	100		ICPMS	6.195	42.21	368.9	866.9	57.27	263	78.37	43.67	259.6	38.69	277.9	61.94	0.519	213.3	48.39	107.5	13.85	57.18	12.15	4.081	11.12	1.571	8.136	1.414	3.369	0.435	2.464	0.335	7.288	2.872	2.876
Caleta	olivine pyroxene-hornblende gabbro	TEM_17B2_G	groundmass	ICPMS	60.0164	2.85579	9.05259	9.12514	0.13209	8.00413	7.55428	2.00448	1.22387		0.0312323	100		ICPMS	11.54	27.42	361.4	310.7	64.57	287.6	30	62.02	629.7	30.11	239.4	84.1	1.687	465.3	45.71	94.32	12.35	49.74	9.88	3.124	8.686	1.229	6.404	1.132	2.812	0.374	2.163	0.297	6.303	4.126	2.855
San Juan	gabbro	TR022-05	melt	ICPMS	47.4598	3.29437	19.1592	10.5467	0.152752	4.49061	11.5083	2.66493	0.723365	0		100		ICPMS	14.56	14.59	222.9	1.168	30.76	23.59		11.34	1884	50.1	347	108.8	0.061	617.9	101.6	159.6	21.55	82.57	15.03	4.725	12.65	1.726	8.821	1.591	3.997	0.536	3.146	0.457	7.158	6.051	3.802
San Juan	pyroxene-hornblende gabbro	TR022-06	melt	ICPMS	45.1701	3.71137	19.0647	11.1617	0.183483	5.10086	11.5139	3.23512	0.858763	0		100		ICPMS	16.72	16.04	225.1	1.058	32.14	22.99		15.46	1845	72.05	384.9	120.1	0.172	727.4	126.5	193	26.29	101	18.08	5.6	15.77	2.118	11.07	2.034	5.214	0.681	4.071	0.581	8.239	6.882	4.716
San Juan	pyroxene-hornblende gabbro	TR022-10	melt	ICPMS	44.4205	3.81479	18.256	12.1317	0.189939	5.18211	12.2779	2.97631	0.75083	0		100			13.64	17.03	264.2	2.545	33.98	17.93		11	1907	41.36	311.3	98.66	0.104	563.1	76.63	144.7	18.52	73.34	13.64	4.375	11.52	1.548	7.932	1.395	3.43	0.449	2.664	0.362	6.547	5.474	3.97
San Juan	hornblende gabbro	TR022-12	melt	ICPMS	47.3415	1.7948	24.2796	5.375	0.130672	2.80083	13.032	4.00481	1.24074	0		100		ICPMS	20.66	4.712	103.2	0.443	9.014	1.094		21.57	3077	36.51	342.3	110.4	0.161	950.1	91.67	160.5	19.09	70.34	12.06	4.05	9.553	1.3	6.698	1.185	3.011	0.4	2.4	0.334	6.61	6.761	4.339
Morteros	hornblendite	TR015-08	melt	ICPMS	25.7385	2.8857	34.0821	10.1246	0.203239	4.12026	9.41233	8.33583	2.45739	2.63998		100		ICPMS	22.09	8.898	134.6	0.284	17.97	2.11	39.89	24.46	1637	60.4	394.2	105.5	0.412	794.9	101.1	185	24.24	94.82	17.65	5.406	14.61	2.004	10.73	1.965	5.075	0.67	4.096	0.593	7.87		3.184
Morteros	hornblendite	TR015-08-2	melt	ICPMS	46.8601	3.20763	18.5715	10.4644	0.220283	4.37785	10.5974	4.513	1.18774	0		100		ICPMS	23.76	11.16	149.8	0.448	23.98	2.62		25.93	1953	66.98	457.4	122.3	0.454	905.6	113.6	212.5	26.68	105.3	19.57	6.068	16.48	2.26	11.74	2.123	5.484	0.741	4.386	0.62	8.748	7.073	3.389
Morteros	hornblende gabbro	TR027-09	melt	ICPMS	45.2993	2.84066	20.5763	10.8156	0.212794	4.0578	10.2504	4.88099	1.0662	0		100		ICPMS	22.56	9.738	138.2	0.557	17.5	5.203		22.44	2060	65.99	442.4	123.2	0.382	1095	127.2	221.3	28.45	108.5	19.5	6.235	16.16	2.247	11.54	2.092	5.355	0.707	4.148	0.575	9.132	7.868	3.209
Morteros	foid- bearing pyroxene-horblende gabbro	TR027-11	melt	ICPMS	39.6718	3.11755	21.3509	12.0558	0.197429	5.37945	11.4174	5.22203	1.58767	0		100		ICPMS	19.81	15.95	179	0.522	22.56	5.89		49.92	1711	104.5	471.8	125.7	0.917	765.5	134.3	185.8	28.06	107.5	20.21	6.111	17.89	2.567	13.81	2.668	7.189	1.007	6.181	0.927	8.551	6.278	3.996
Morteros	hornblende gabbro	TR027-12	melt	ICPMS	45.5219	3.11422	19.008	10.7719	0.191876	4.78578	11.1221	4.35124	1.13293	0		100		ICPMS	18.29	12.3	171.8	0.531	20.29	3.527		24.53	1786	69.87	376.2	107.8	0.3	757	103.2	177.8	22.9	89.76	16.71	5.273	14.5	1.981	10.55	1.98	5.203	0.701	4.224	0.605	7.435	6.221	2.886
Morteros	magnetite pyroxene-horblende gabbro	TEM-12B	melt	ICPMS	43.0362	3.79644	17.761	11.8654	0.212407	5.49055	12.8375	3.87676	1.12378	0		100		ICPMS	14.75	13.58	183.2	1.296	26.08	8.696		32.28	1841	92.38	392.8	95.83	0.794	727.6	112.2	170.3	24.51	97.61	18.77	5.87	17.2	2.383	12.93	2.521	6.74	0.925	5.605	0.837	7.208	5.874	3.057
Morteros	pyroxene-hornblende gabbro	TR016-14	melt	ICPMS	48.4193	3.10921	17.88	9.50338	0.170184	4.43091	12.0652	3.55055	0.871291	0		100		ICPMS	14	11.91	146.7	6.526	20.74	6.17		19.57	1899	76.62	337.9	106.1	0.492	718.3	112.8	170	24.33	95.26	17.74	5.505	15.76	2.17	11.52	2.141	5.545	0.743	4.448	0.629	7.056	6.018	2.989
Morteros	P34	TF215(a)	syenite															ICPMS		1.405						142.497	157.767	24.07	823.277	191.903	4.0175	380.803	82.63	134.31	6.118	37.5933	2.06	0.458	1.564	0.245	1.591	0.338	1.114	0.194	1.602	0.236	9.644		13.6833
Gaviotas	pyroxene-hornblende gabbro	TR027-01	melt	ICPMS	39.6339	3.76475	20.4629	11.949	0.196008	5.29322	13.7708	4.16657	0.762876	0		100		ICPMS	11.46	13.53	201.3	1.516	21.72	2.116		12.89	2336	63.41	334.4	97	0.221	712.3	88.17	161.2	21	83.75	16.27	5.187	14.26	1.952	10.05	1.795	4.59	0.609	3.69	0.536	6.745	7.409	3.148
Gaviotas	clinopyroxenite	TR027-04	melt	ICPMS	39.1598	4.38693	17.9594	16.1842	0.175219	5.51543	11.9435	3.59233	1.0833	0		100		ICPMS	11.16	17.86	355.3	2.187	51.98	49.6		22.66	1675	80.7	414.8	130.1	0.244	709.8	104.5	153.2	21.89	83.46	15.88	4.795	14.6	2.123	11.5	2.165	5.699	0.776	4.561	0.689	7.809	6.149	4.476
Gaviotas	clinopyroxenite	TR027-05	melt	ICPMS														ICPMS	26.42	72.63	401.5	19.02	77.44	73.65		119.3	3031	61.48	306.2	82.55	1.774	1087	75.54	134.9	16.99	67.35	13.57	4.279	12.33	1.699	8.752	1.581	3.982	0.525	3.179	0.46	6.346	5.227	3.092
Gaviotas	hornblende gabbro	TR028-02	melt	ICPMS	47.7166	3.49286	16.0189	11.3328	0.192522	4.84217	12.6333	2.92913	0.841778	0		100		ICPMS	16.79	10.41	187.1	2.708	37.36	8.282		20.42	1538	84.79	402.2	112.6	0.409	491.4	109.4	177.1	24.94	99.54	19.35	5.769	17.38	2.418	12.85	2.392	6.16	0.828	4.774	0.713	7.246	5.642	5.213
Gaviotas	pyroxene-hornblende gabbro	TR028-08	melt	ICPMS														ICPMS	48.54	90.14	245.7	0.536	50.55	11.31		49.19	3433	337.6	543.5	100.4	0.454	1222	196	379.9	49.22	204.9	48.7	16.56	48.66	6.875	36.36	6.577	17.08	2.324	14.45	2.183	10.1	6.682	3.421
Gaviotas	pyroxene-hornblende gabbro	TR028-11	melt	ICPMS	38.7144	4.96907	18.1672	14.5889	0.161403	6.4822	14.5655	2.03408	0.317172	0		100		ICPMS	23.58	25.56	345.5	23.71	45.45	41.84		6.705	1510	45.6	319.6	80.85	0.111	334.4	62.84	114.3	15.21	61.07	12.31	3.93	11.13	1.53	8.004	1.431	3.6	0.47	2.738	0.391	6.412	4.314	3.098
Gaviotas	pyroxene-hornblende gabbro	TR028-13	melt	ICPMS	38.8438	4.25849	18.3089	12.9551	0.188648	7.114	14.5935	3.1812	0.556407	0		100		ICPMS	22.78	12.95	206.6	2.294	29.53	30.72		6.889	2215	59.7	342.9	102.3	0.094	564.6	91.04	165.6	21.66	87.04	16.81	5.262	14.66	2.001	10.29	1.847	4.676	0.601	3.467	0.493	6.859	5.651	3.348
Gaviotas	gabbro	TR016-01	melt	ICPMS	43.143	4.03164	17.1488	12.0391	0.163986	6.29316	12.7242	3.5155	0.940676	0		100		ICPMS	11.77	15.42	255.6	0.44	39.08	5.355		19.52	1974	45.61	308.4	87.95	0.156	580.8	79.75	126.2	16.86	65.73	12.53	3.947	11.1	1.525	7.897	1.427	3.587	0.476	2.812	0.404	5.963	4.423	3.629
Gaviotas	clinopyroxenite	TR016-02	melt	ICPMS	42.6139	3.90987	19.2347	11.5849	0.184645	5.86532	11.7336	3.66243	1.21063	0		100		ICPMS	16.9	14.27	242.7	0.463	37.25	9.082		24.85	1853	44.01	329.7	102.1	0.283	580.2	81.45	153.3	18.99	74.87	14.36	4.556	12.13	1.646	8.414	1.481	3.612	0.463	2.704	0.373	6.71	5.182	3.592
Gaviotas	pyroxene-hornblende gabbro	TF217-02	melt															ICPMS						1.743	31.12	124.5	453.1	43.56	928.2	237.4	1.398	587	119.1	210.8	21.23	68.1	10.66	2.605	8.142	1.284	7.407	1.457	4.213	0.626	4.354	0.604	17.45		9.461
					Comments - Major elements via ICMPS were only used for plotting element oxide ratios. SiO2 was calculated from the remaining % from the combined total of the measured oxides.
[truncated: 2 more columns]

## Sheet: EMPA mineral data
Sample lithology	Sample Member/Formation	Sample	lab code	Mineral	Transect distance (μm)	Grain location	EMPA major element compositions
							SiO2	TiO2	Al2O3	FeO	MnO	MgO	CaO	Na2O	K2O	Cr2O3	P2O5	ZrO2	NiO	Total	Mg#	An	XEn	XFs	XWo
							(wt%)	(wt%)	(wt%)	(wt%)	(wt%)	(wt%)	(wt%)	(wt%)	(wt%)	(wt%)	(wt%)	(wt%)	(wt%)
wehrlite	Caleta	TR017-02	TR017-02 Cp_3 core	cpx		core	54.7912	0.03064	0.51411	2.61652	0.1966	18.2461	22.6312	0.63997	-0.00029	0.95604		0.02497		100.647	92.5544		50.712	4.0797	45.208
wehrlite	Caleta	TR017-02	TR017-02 Cp_3 mid	cpx		mantle	55.0344	0.02322	0.41441	2.60487	0.20191	17.7096	22.7195	0.78478	-0.00358	1.03226		0.03214		100.553	92.3776		49.886	4.1164	45.998
wehrlite	Caleta	TR017-02	TR017-02 Cp_3 rim	cpx		rim	55.0142	0.10422	0.8544	2.58564	0.19225	17.748	22.583	0.69248	-0.00717	1.13976		0.00553		100.912	92.4447		50.094	4.0941	45.812
wehrlite	Caleta	TR017-02	TR017-02 Cp_2 core	cpx		core	55.0536	0.11821	0.60177	2.55773	0.19583	18.1235	22.6598	0.67164	0.00163	1.05594		0.00155		101.041	92.6638		50.561	4.003	45.436
wehrlite	Caleta	TR017-02	TR017-02 Cp_2 mid	cpx		mantle	54.9938	0.11111	0.61917	2.62092	0.1981	18.1703	22.6496	0.62712	-0.00268	0.92971		0.00226		100.919	92.5141		50.586	4.0934	45.32
wehrlite	Caleta	TR017-02	TR017-02 Cp_2 rim	cpx		rim	55.6536	0.09453	0.41148	2.61829	0.20583	17.7892	22.5278	0.68328	-8e-05	1.19735		0.0033		101.184	92.373		50.182	4.1435	45.674
wehrlite	Caleta	TR017-02	TR017-02 Cp_1 core	cpx		core	55.2309	0.0258	0.32123	2.53113	0.1878	18.2341	23.0085	0.57771	0.00036	0.90403		0.01428		101.036	92.7754		50.383	3.9235	45.693
wehrlite	Caleta	TR017-02	TR017-02 Cp_1 mid	cpx		mantle	55.0471	0.02647	0.41555	2.58998	0.19311	18.292	22.6926	0.66577	-0.0056	0.97244		0.01333		100.903	92.6415		50.734	4.0299	45.236
wehrlite	Caleta	TR017-02	TR017-02 Cp_1 rim	cpx		rim	54.1916	0.02191	0.52109	2.63488	0.19391	18.5041	22.4278	0.79313	0.00011	1.21113		0.02382		100.523	92.6029		51.255	4.0944	44.65
wehrlite	Caleta	TR017-02	TR017-02 Ol_1 core	olivine		core	40.8943		0.00188	9.32265	0.36908	49.922	0.13852	0.00567		0.02763	0.03456			100.984	90.5174
wehrlite	Caleta	TR017-02	TR017-02 Ol_1 mid	olivine		mantle	41.041		0.00461	9.31506	0.36374	49.4426	0.14545	0.00337		0.02917	0.0201			100.629	90.4413
wehrlite	Caleta	TR017-02	TR017-02 Ol_1 core	olivine		core	41.0002		0.0057	9.25316	0.35924	49.8705	0.16393	0.00492		0.0298	0.02268			100.968	90.5726
wehrlite	Caleta	TR017-02	TR017-02 Ol_2 core	olivine		core	41.0559		0.00495	9.32447	0.3707	49.3953	0.13283	0.00551		0.02881	0.01988			100.592	90.4243
wehrlite	Caleta	TR017-02	TR017-02 Ol_2 mid	olivine		mantle	40.9789		0.00563	9.36826	0.37595	49.5225	0.13428	0.00128		0.04799	0.02123			100.717	90.406
wehrlite	Caleta	TR017-02	TR017-02 Ol_2 rim	olivine		rim	41.4162		0.0013	9.32147	0.36626	49.1392	0.15248	0.00183		0.02825	0.01924			100.704	90.382
wehrlite	Caleta	TR017-02	TR017-02 Ol_3 core	olivine		core	41.1167		0.00111	9.33117	0.3723	49.5333	0.12546	0.00317		0.02581	0.02864			100.8	90.4422
wehrlite	Caleta	TR017-02	TR017-02 Ol_3 mid	olivine		mantle	41.1955		0.00388	9.24693	0.3656	49.4595	0.12801	0.00237		0.02445	0.01393			100.699	90.5075
wehrlite	Caleta	TR017-02	TR017-02 Ol_3 rim	olivine		rim	42.0102		0.00211	9.17347	0.35989	48.2308	0.1614	0.00509		0.03162	0.0257			100.256	90.3589
wehrlite	Caleta	TR017-02	TR017-02 Op_1 core	opaque		core	0.02592	0.47518	6.61682	21.3293	0.44798	11.4727	0.12711			57.8742				98.4518	48.9491
wehrlite	Caleta	TR017-02	TR017-02 Op_2 core	opaque		core	0.0208	0.48149	6.66501	21.2956	0.42382	11.3857	0.00229			58.5956				98.9579	48.7984
pyroxene-hornblende gabbro	Caleta	L2-15	L2-15_cpx2_t_1_2	cpx	10		45.7507	2.8708	6.3839	6.999	0.1962	12.8481	22.4294	0.5519	0.0023					98.0323	76.5935		39.058	11.936	49.006
pyroxene-hornblende gabbro	Caleta	L2-15	L2-15_cpx2_t_1_3	cpx	20		45.4885	2.8034	6.3895	7.14	0.0583	12.7096	22.3568	0.5914	0.0094					97.5469	76.0371		38.768	12.218	49.014
pyroxene-hornblende gabbro	Caleta	L2-15	L2-15_cpx2_t_1_4	cpx	30		45.5912	2.7919	6.3325	6.8783	0.1966	12.8588	22.3423	0.6	0.0068					97.5984	76.9187		39.233	11.773	48.994
pyroxene-hornblende gabbro	Caleta	L2-15	L2-15_cpx2_t_1_5	cpx	40		45.5482	2.8073	6.3515	6.6541	0.1472	12.7639	22.4195	0.5711	0.0114					97.2742	77.3724		39.141	11.447	49.412
pyroxene-hornblende gabbro	Caleta	L2-15	L2-15_cpx2_t_1_6	cpx	50		45.6833	2.8144	6.311	7.0057	0.1462	12.7565	22.2252	0.5828	0.006					97.5311	76.4478		39.058	12.033	48.909
pyroxene-hornblende gabbro	Caleta	L2-15	L2-15_cpx2_t_1_7	cpx	60		45.9594	2.823	6.3499	6.9055	0.1918	12.8569	22.2722	0.5683	0					97.927	76.8459		39.271	11.833	48.895
pyroxene-hornblende gabbro	Caleta	L2-15	L2-15_cpx2_t_1_8	cpx	70		46.1471	2.831	6.3782	7.2527	0.1282	12.8228	22.1388	0.5433	0.0007					98.2428	75.9131		39.09	12.403	48.507
pyroxene-hornblende gabbro	Caleta	L2-15	L2-15_cpx2_t_1_9	cpx	80		45.7146	2.7674	6.3515	7.041	0.1757	12.8982	22.2255	0.5988	0.0027					97.7754	76.556		39.297	12.034	48.668
pyroxene-hornblende gabbro	Caleta	L2-15	L2-15_cpx2_t_1_10	cpx	90		46.1413	2.8508	6.3325	7.0474	0.1531	12.9345	22.3033	0.59	0					98.3529	76.5901		39.293	12.01	48.697
pyroxene-hornblende gabbro	Caleta	L2-15	L2-15_cpx2_t_1_11	cpx	100		45.6067	2.8021	6.3702	6.9173	0.1528	12.8259	22.3263	0.5781	0.0009					97.5803	76.7725		39.159	11.848	48.993
pyroxene-hornblende gabbro	Caleta	L2-15	L2-15_cpx2_t_1_12	cpx	110		46.0668	2.7784	6.4018	7.0444	0.2154	12.9317	22.1661	0.5538	0.0016					98.16	76.5939		39.408	12.043	48.549
pyroxene-hornblende gabbro	Caleta	L2-15	L2-15_cpx2_t_1_13	cpx	120		46.182	2.7819	6.3449	6.9921	0.1471	12.8531	22.2436	0.576	0					98.1207	76.6182		39.231	11.973	48.797
pyroxene-hornblende gabbro	Caleta	L2-15	L2-15_cpx2_t_1_14	cpx	130		46.0399	2.7093	6.4137	7.0234	0.1982	12.7799	22.2332	0.538	0.0087					97.9443	76.4353		39.083	12.049	48.868
pyroxene-hornblende gabbro	Caleta	L2-15	L2-15_cpx2_t_1_15	cpx	140		46.1831	2.7066	6.416	7.0692	0.1382	12.7822	22.3062	0.5843	0					98.1858	76.3213		38.994	12.098	48.908
pyroxene-hornblende gabbro	Caleta	L2-15	L2-15_cpx2_t_1_16	cpx	150		46.2512	2.6805	6.3908	7.0175	0.1624	12.6495	22.1302	0.5925	0.0021					97.8767	76.2653		38.931	12.116	48.953
pyroxene-hornblende gabbro	Caleta	L2-15	L2-15_cpx2_t_1_17	cpx	160		46.3584	2.7635	6.3752	6.9884	0.1006	12.7693	22.4622	0.5713	0.0131					98.402	76.5103		38.891	11.94	49.169
pyroxene-hornblende gabbro	Caleta	L2-15	L2-15_cpx2_t_1_18	cpx	170		46.3777	2.7896	6.4562	7.0336	0.1311	12.7511	22.259	0.5911	0.0141					98.4035	76.3685		39	12.069	48.931
pyroxene-hornblende gabbro	Caleta	L2-15	L2-15_cpx2_t_1_19	cpx	180		46.4901	2.806	6.4408	7.0489	0.134	12.8223	22.3102	0.5963	0					98.6486	76.4297		39.078	12.052	48.87
pyroxene-hornblende gabbro	Caleta	L2-15	L2-15_cpx2_t_1_20	cpx	190		46.5868	2.7626	6.5808	6.9413	0.1322	12.7926	22.4427	0.5999	0.0152					98.8541	76.6642		38.982	11.866	49.152
pyroxene-hornblende gabbro	Caleta	L2-15	L2-15_cpx2_t_1_21	cpx	200		46.3217	2.6927	6.4361	7.0322	0.167	12.8426	22.2165	0.5965	0.0149					98.3202	76.5009		39.208	12.044	48.748
pyroxene-hornblende gabbro	Caleta	L2-15	L2-15_cpx2_t_1_22	cpx	210		46.5685	2.817	6.4776	7.1425	0.1695	12.9221	22.309	0.544	0.0052					98.9554	76.3316		39.202	12.156	48.643
pyroxene-hornblende gabbro	Caleta	L2-15	L2-15_cpx2_t_1_23	cpx	220		46.4746	2.7819	6.4095	7.0366	0.1468	12.8548	22.4455	0.5712	0.0082					98.7291	76.5067		39.031	11.986	48.983
pyroxene-hornblende gabbro	Caleta	L2-15	L2-15_cpx2_t_1_24	cpx	230		46.6745	2.7269	6.433	7.0207	0.114	12.7475	22.5144	0.5721	0.0124					98.8155	76.3965		38.784	11.983	49.233
pyroxene-hornblende gabbro	Caleta	L2-15	L2-15_cpx2_t_1_25	cpx	240		46.7063	2.7946	6.5204	7.1387	0.1335	12.8301	22.3737	0.5618	0					99.0591	76.2119		38.979	12.167	48.854
pyroxene-hornblende gabbro	Caleta	L2-15	L2-15_cpx2_t_1_26	cpx	250		45.8325	3.1282	7.2894	7.1361	0.2039	12.4458	22.3569	0.5667	0.0084					98.9679	75.6629		38.274	12.311	49.415
pyroxene-hornblende gabbro	Caleta	L2-15	L2-15_cpx2_t_1_27	cpx	260		45.0243	3.2234	7.8707	7.2911	0.1033	12.1364	22.3662	0.5731	0					98.5885	74.7934		37.572	12.663	49.766
pyroxene-hornblende gabbro	Caleta	L2-15	L2-15_cpx2_t_1_28	cpx	270		45.0856	3.3428	7.8359	7.2513	0.0948	12.0546	22.2561	0.5918	0.0111					98.524	74.7691		37.531	12.665	49.803
pyroxene-hornblende gabbro	Caleta	L2-15	L2-15_cpx2_t_1_29	cpx	280		45.3416	3.273	7.8184	7.4604	0.0878	12.1239	22.2176	0.591	0					98.9137	74.3385		37.561	12.966	49.472
pyroxene-hornblende gabbro	Caleta	L2-15	L2-15_cpx2_t_1_30	cpx	290		45.4541	3.1269	7.4932	7.2472	0.1165	12.3119	22.5224	0.5118	0.0061					98.7901	75.176		37.807	12.485	49.708
pyroxene-hornblende gabbro	Caleta	L2-15	L2-15_cpx1_t_1_1	cpx	0		45.1859	2.925	7.0396	7.1839	0.1368	12.4742	22.3097	0.575	0					97.8301	75.5819		38.336	12.386	49.278
pyroxene-hornblende gabbro	Caleta	L2-15	L2-15_cpx1_t_1_2	cpx	10		46.2994	2.8648	7.1067	7.1771	0.1599	12.3992	22.3858	0.569	0					98.9619	75.4879		38.134	12.383	49.483
pyroxene-hornblende gabbro	Caleta	L2-15	L2-15_cpx1_t_1_3	cpx	20		46.4211	2.7746	7.0138	7.2033	0.1446	12.4635	22.4025	0.4997	0					98.9231	75.5162		38.225	12.394	49.382
pyroxene-hornblende gabbro	Caleta	L2-15	L2-15_cpx1_t_1_4	cpx	30		46.0461	2.7244	6.9614	7.0272	0.125	12.3992	22.0714	0.5283	0.0137					97.8967	75.8764		38.501	12.241	49.258
pyroxene-hornblende gabbro	Caleta	L2-15	L2-15_cpx1_t_1_5	cpx	40		46.0025	2.7438	7.0461	6.9708	0.1539	12.4529	22.2982	0.5394	0.0116					98.2192	76.1022		38.447	12.074	49.48
pyroxene-hornblende gabbro	Caleta	L2-15	L2-15_cpx1_t_1_6	cpx	50		45.8491	2.7642	6.9135	6.8683	0.1606	12.3969	22.1177	0.5017	0					97.572	76.2892		38.564	11.986	49.45
pyroxene-hornblende gabbro	Caleta	L2-15	L2-15_cpx1_t_1_7	cpx	60		46.0888	2.7855	7.1083	6.8857	0.1338	12.2544	22.2389	0.5106	0					98.006	76.0333		38.175	12.033	49.792
pyroxene-hornblende gabbro	Caleta	L2-15	L2-15_cpx1_t_1_8	cpx	70		45.7789	2.8555	7.3037	7.03	0.1957	12.0846	22.034	0.5231	0.008					97.8135	75.3954		37.925	12.377	49.699
pyroxene-hornblende gabbro	Caleta	L2-15	L2-15_cpx1_t_1_9	cpx	80		45.4072	3.0624	7.5419	7.2	0.1893	12.0585	22.1905	0.5368	0.0012					98.1878	74.9089		37.628	12.604	49.768
pyroxene-hornblende gabbro	Caleta	L2-15	L2-15_cpx1_t_1_10	cpx	90		45.3823	3.1354	7.673	7.1282	0.1443	11.9249	22.1071	0.5602	0.0037					98.0591	74.8878		37.485	12.57	49.945
pyroxene-hornblende gabbro	Caleta	L2-15	L2_15_plag2_t_1_1	plag	0		46.5181	0.0678	33.6108	0.4812	0.0096	0.0507	16.9	1.6084	0.0926					99.3392		94.7208
pyroxene-hornblende gabbro	Caleta	L2-15	L2_15_plag2_t_1_2	plag	10		46.9011	0.076	33.7865	0.5086	0.0147	0.0494	17.0917	1.6057	0.0937					100.127		94.7824
pyroxene-hornblende gabbro	Caleta	L2-15	L2_15_plag2_t_1_3	plag	20		46.8576	0.064	33.7652	0.5159	0.0061	0.0496	16.9744	1.682	0.0849					99.9997		94.5423
pyroxene-hornblende gabbro	Caleta	L2-15	L2_15_plag2_t_1_4	plag	30		46.5812	0.0639	33.7347	0.4978	0	0.0557	17.0538	1.663	0.0888					99.7389		94.6135
pyroxene-hornblende gabbro	Caleta	L2-15	L2_15_plag2_t_1_5	plag	40		46.6611	0.0636	33.4304	0.4955	0.0041	0.0532	16.5739	1.6966	0.1198					99.0982		94.2935
pyroxene-hornblende gabbro	Caleta	L2-15	L2_15_plag2_t_1_6	plag	50		47.1029	0.0668	33.5341	0.4976	0	0.0531	17.0608	1.6371	0.089					100.041		94.6914
pyroxene-hornblende gabbro	Caleta	L2-15	L2_15_plag2_t_1_7	plag	60		46.6098	0.0649	33.4482	0.5055	0.0201	0.0468	16.803	1.6567	0.1033					99.2583		94.5233
pyroxene-hornblende gabbro	Caleta	L2-15	L2_15_plag2_t_1_8	plag	70		46.8558	0.0698	33.4155	0.4884	0.0023	0.0509	16.6889	1.6781	0.0917					99.3414		94.4502
pyroxene-hornblende gabbro	Caleta	L2-15	L2_15_plag2_t_1_9	plag	80		47.0462	0.0714	33.4128	0.4929	0.0094	0.0538	16.7889	1.6855	0.1003					99.6612		94.4398
pyroxene-hornblende gabbro	Caleta	L2-15	L2_15_plag2_t_1_10	plag	90		46.6892	0.0725	33.3656	0.519	0.0065	0.0523	17.1311	1.6322	0.0943					99.5627		94.7146
pyroxene-hornblende gabbro	Caleta	L2-15	L2_15_plag2_t_1_11	plag	100		46.5064	0.0694	32.8867	0.4835	0.0107	0.0495	16.3739	1.6387	0.0981					98.1169		94.4549
pyroxene-hornblende gabbro	Caleta	L2-15	L2_15_plag2_t_1_12	plag	110		46.7152	0.0655	33.2811	0.5179	0.0046	0.0526	16.8232	1.6567	0.086					99.2028		94.5688
pyroxene-hornblende gabbro	Caleta	L2-15	L2_15_plag2_t_1_15	plag	140		46.0591	0.0582	32.8131	0.4725	0	0.0516	16.0871	1.6624	0.0932					97.2972		94.2997
pyroxene-hornblende gabbro	Caleta	L2-15	L2_15_plag2_t_1_16	plag	150		46.0108	0.0623	32.8142	0.4828	0.011	0.0723	16.1672	1.6822	0.0944					97.3972		94.2624
pyroxene-hornblende gabbro	Caleta	L2-15	L2_15_plag2_t_1_17	plag	160		45.9369	0.0602	32.9186	0.4702	0.0215	0.051	16.3398	1.6518	0.0906					97.5406		94.4214
pyroxene-hornblende gabbro	Caleta	L2-15	L2_15_plag2_t_1_18	plag	170		45.9668	0.0637	32.9935	0.4827	0	0.0492	16.4777	1.5972	0.0819					97.7127		94.6519
pyroxene-hornblende gabbro	Caleta	L2-15	L2_15_plag2_t_1_20	plag	190		45.8432	0.0658	33.0605	0.4759	0.0051	0.0494	16.5258	1.5112	0.0654					97.6023		94.9675
pyroxene-hornblende gabbro	Caleta	L2-15	L2_15_plag2_t_1_22	plag	210		45.4377	0.0637	33.3173	0.481	0	0.0456	16.8269	1.3623	0.0602					97.5947		95.5158
pyroxene-hornblende gabbro	Caleta	L2-15	L2_15_plag2_t_1_23	plag	220		45.4507	0.0648	33.285	0.4686	0.0047	0.044	16.7854	1.3705	0.0602					97.5339		95.4802
pyroxene-hornblende gabbro	Caleta	L2-15	L2_15_plag2_t_1_24	plag	230		45.3409	0.0607	33.3338	0.4553	0.0095	0.0428	16.7111	1.3573	0.0692					97.3806		95.4804
pyroxene-hornblende gabbro	Caleta	L2-15	L2_15_plag2_t_1_25	plag	240		45.2733	0.0642	33.3329	0.4663	0.0018	0.044	16.8022	1.325	0.057					97.3667		95.6307
pyroxene-hornblende gabbro	Caleta	L2-15	L2_15_plag2_t_1_27	plag	260		45.2816	0.0638	33.1534	0.4606	0	0.0442	16.6769	1.4173	0.0643					97.1621		95.2994
pyroxene-hornblende gabbro	Caleta	L2-15	L2_15_plag2_t_1_28	plag	270		45.4191	0.059	33.2194	0.4495	0.0248	0.0432	16.8578	1.4438	0.0566					97.5732		95.2851
pyroxene-hornblende gabbro	Caleta	L2-15	L2_15_plag2_t_1_29	plag	280		45.4054	0.0578	32.9558	0.4422	0.0053	0.0486	16.6999	1.4353	0.0685					97.1188		95.2409
pyroxene-hornblende gabbro	Caleta	L2-15	L2_15_plag2_t_1_30	plag	290		45.5092	0.0626	33.2086	0.4544	0.0118	0.0464	16.7966	1.3898	0.064					97.5434		95.4155
pyroxene-hornblende gabbro	Caleta	L2-15	L2_15_plag2_t_1_32	plag	310		45.2617	0.0585	32.9823	0.4705	0.0106	0.0557	16.7026	1.4279	0.066					97.0358		95.27
pyroxene-hornblende gabbro	Caleta	L2-15	L2_15_plag2_t_1_33	plag	320		45.3269	0.0596	33.0132	0.4667	0.0141	0.0514	16.7024	1.4325	0.0666					97.1334		95.2545
pyroxene-hornblende gabbro	Caleta	L2-15	L2_15_plag2_t_1_34	plag	330		45.4824	0.0586	33.0022	0.4657	0.011	0.0493	16.6685	1.5023	0.0731					97.3131		95.0176
pyroxene-hornblende gabbro	Caleta	L2-15	L2_15_plag2_t_1_35	plag	340		45.6205	0.0593	32.8852	0.4705	0.0004	0.0473	16.4519	1.4583	0.0587					97.0521		95.1247
pyroxene-hornblende gabbro	Caleta	L2-15	L2_15_plag2_t_1_36	plag	350		45.8502	0.065	33.0677	0.4683	0.0095	0.0446	16.5025	1.562	0.073					97.6428		94.7876
pyroxene-hornblende gabbro	Caleta	L2-15	L2_15_plag2_t_1_37	plag	360		46.2545	0.0618	32.9329	0.4805	0.0041	0.0513	16.4808	1.6894	0.0841					98.0394		94.3674
pyroxene-hornblende gabbro	Caleta	L2-15	L2_15_plag2_t_1_38	plag	370		46.2406	0.0578	32.4949	0.4985	0.0094	0.0542	16.0199	1.7376	0.0948					97.2077		94.0399
pyroxene-hornblende gabbro	Caleta	L2-15	L2_15_plag2_t_1_39	plag	380		46.5189	0.0618	32.1013	0.4892	0.0156	0.0558	15.7713	1.9237	0.0964					97.034		93.3671
pyroxene-hornblende gabbro	Caleta	L2-15	L2_15_plag4_t_1_1	plag	0		45.505	0.0537	33.2591	0.4531	0.013	0.0454	16.6272	1.4132	0.0563					97.426		95.3172
pyroxene-hornblende gabbro	Caleta	L2-15	L2_15_plag4_t_1_2	plag	10		45.4021	0.0539	33.3146	0.4431	0.0204	0.0471	16.6129	1.4264	0.0644					97.3849		95.254
pyroxene-hornblende gabbro	Caleta	L2-15	L2_15_plag4_t_1_3	plag	20		45.6887	0.0579	33.3943	0.4468	0.0095	0.0508	16.6758	1.4291	0.0579					97.8108		95.2779
pyroxene-hornblende gabbro	Caleta	L2-15	L2_15_plag4_t_1_4	plag	30		45.8547	0.0557	33.1947	0.45	0.0079	0.0458	16.3869	1.4346	0.0639					97.4942		95.1674
pyroxene-hornblende gabbro	Caleta	L2-15	L2_15_plag4_t_1_5	plag	40		45.9332	0.0619	33.2761	0.4548	0.0211	0.0482	16.424	1.5179	0.0762					97.8134		94.8919
pyroxene-hornblende gabbro	Caleta	L2-15	L2_15_plag4_t_1_6	plag	50		45.8759	0.0593	32.9658	0.457	0	0.048	16.2155	1.5484	0.0623					97.2322		94.7678
pyroxene-hornblende gabbro	Caleta	L2-15	L2_15_plag4_t_1_7	plag	60		45.7701	0.0555	33.1312	0.4555	0	0.0449	16.3266	1.5494	0.0669					97.4001		94.7876
pyroxene-hornblende gabbro	Caleta	L2-15	L2_15_plag4_t_1_9	plag	80		45.6919	0.058	33.0593	0.439	0	0.0489	16.1735	1.5184	0.0653					97.0543		94.8413
pyroxene-hornblende gabbro	Caleta	L2-15	L2_15_plag4_t_1_10	plag	90		46.0108	0.0526	33.059	0.444	0.0077	0.0473	16.2244	1.5235	0.0628					97.4321		94.8467
pyroxene-hornblende gabbro	Caleta	L2-15	L2_15_plag4_t_1_11	plag	100		45.8879	0.0562	32.976	0.4586	0.032	0.0484	16.3049	1.5744	0.0724					97.4108		94.6909
pyroxene-hornblende gabbro	Caleta	L2-15	L2_15_plag4_t_1_12	plag	110		45.8835	0.0617	33.1288	0.4529	0.0007	0.0465	16.2183	1.5576	0.0796					97.4296		94.6991
pyroxene-hornblende gabbro	Caleta	L2-15	L2_15_plag4_t_1_13	plag	120		45.7021	0.068	32.8898	0.4588	0	0.0515	16.272	1.5689	0.0626					97.0737		94.7208
pyroxene-hornblende gabbro	Caleta	L2-15	L2_15_plag4_t_1_15	plag	140		45.6511	0.062	33.068	0.4629	0.016	0.0485	16.239	1.5976	0.0661					97.2112		94.6135
pyroxene-hornblende gabbro	Caleta	L2-15	L2_15_plag4_t_1_18	plag	170		45.8017	0.0613	33.064	0.4583	0.0044	0.0483	16.012	1.6008	0.0716					97.1224		94.5182
pyroxene-hornblende gabbro	Caleta	L2-15	L2_15_plag4_t_1_19	plag	180		45.7259	0.0616	32.9637	0.4567	0.0363	0.0508	16.1646	1.6125	0.0629					97.135		94.5514
pyroxene-hornblende gabbro	Caleta	L2-15	L2_15_plag4_t_1_20	plag	190		46.1455	0.0641	33.1483	0.4615	0.0237	0.0459	16.1335	1.6539	0.0759					97.7523		94.3823
pyroxene-hornblende gabbro	Caleta	L2-15	L2_15_plag4_t_1_24	plag	230		45.924	0.0619	32.9456	0.479	0	0.049	16.0904	1.6624	0.0735					97.2858		94.3474
pyroxene-hornblende gabbro	Caleta	L2-15	L2_15_plag4_t_1_25	plag	240		45.9603	0.0619	32.9614	0.4545	0.0004	0.0528	16.2368	1.6924	0.0764					97.4969		94.2964
pyroxene-hornblende gabbro	Caleta	L2-15	L2_15_plag4_t_1_26	plag	250		46.2802	0.0628	33.2237	0.4883	0.0088	0.0491	16.7296	1.6768	0.0629					98.5822		94.5327
pyroxene-hornblende gabbro	Caleta	L2-15	L2_15_plag4_t_1_27	plag	260		46.3881	0.0709	33.2179	0.4828	0	0.0492	16.763	1.6512	0.092					98.7151		94.5531
pyroxene-hornblende gabbro	Caleta	L2-15	L2_15_plag4_t_1_28	plag	270		46.0985	0.0618	33.2223	0.4813	0	0.0509	16.7808	1.6781	0.0859					98.4596		94.4922
pyroxene-hornblende gabbro	Caleta	L2-15	L2_15_plag4_t_1_29	plag	280		46.0738	0.0652	33.2129	0.4692	0	0.0511	16.6843	1.6335	0.0838					98.2738		94.6009
pyroxene-hornblende gabbro	Caleta	L2-15	L2_15_plag4_t_1_30	plag	290		46.1244	0.0682	33.2058	0.4848	0.0231	0.053	16.7177	1.6153	0.0955					98.3878		94.639
pyroxene-hornblende gabbro	Caleta	L2-15	L2_15_plag4_t_1_31	plag	300		46.7847	0.072	33.5716	0.5174	0.0089	0.0532	17.146	1.6528	0.0729					99.8795		94.7064
pyroxene-hornblende gabbro	Caleta	L2-15	L2_15_plag4_t_1_32	plag	310		46.4486	0.067	32.9853	0.4802	0.0278	0.0497	16.3819	1.6214	0.0745					98.1364		94.5654
pyroxene-hornblende gabbro	Caleta	L2-15	L2_15_plag4_t_1_33	plag	320		45.9421	0.0637	33.821	0.4822	0.021	0.0475	16.9669	1.566	0.0983					99.0087		94.8536
pyroxene-hornblende gabbro	Caleta	L2-15	L2_15_plag4_t_1_34	plag	330		46.7658	0.0611	33.701	0.4815	0	0.0515	16.9824	1.7212	0.1152					99.8797		94.3611
pyroxene-hornblende gabbro	Caleta	L2-15	L2_15_plag4_t_1_35	plag	340		46.3889	0.0558	33.5552	0.4874	0.0224	0.0502	16.9383	1.6646	0.1119					99.2747		94.5218
pyroxene-hornblende gabbro	Caleta	L2-25	L2_25_amph2_t_1_35	hbl			50.7157	3.4426	18.2175	9.1865	0.2991	2.4088	9.1865	5.5421	0.9432					98.0732	31.853
pyroxene-hornblende gabbro	Caleta	L2-25	L2_25_amph1_t_1_2	hbl			39.0573	6.4928	13.5724	12.2847	0.1428	12.2485	12.2847	2.627	0.8718					98.2515	63.9943
pyroxene-hornblende gabbro	Caleta	L2-25	L2_25_amph1_t_1_3	hbl			39.2074	6.24	13.801	12.229	0.1684	12.0728	12.229	2.5551	0.8696					98.2864	63.7658
pyroxene-hornblende gabbro	Caleta	L2-25	L2_25_amph1_t_1_4	hbl			39.1398	6.3332	13.6464	12.1763	0.2025	12.2063	12.1763	2.5599	0.8869					98.4253	64.1189
pyroxene-hornblende gabbro	Caleta	L2-25	L2-25_amp1_t_1_4	hbl			35.61	5.35	12.81	10.08	0.11	12.19	11.58	2.61	0.73					91.07	68.3117
pyroxene-hornblende gabbro	Caleta	L2-25	L2-25_amp1_t_1_17	hbl			44.85	16.59	18.35	17.03	0.81	0.97	5.71	5.55	0.72					110.57	9.21747
pyroxene-hornblende gabbro	Caleta	L2-25	L2_25_amph1_t_1_5	hbl			38.9435	6.3895	13.7103	12.3778	0.1471	12.2802	12.3778	2.5551	0.9289					98.423	63.8799
pyroxene-hornblende gabbro	Caleta	L2-25	L2_25_amph1_t_1_7	hbl			39.1681	6.3598	13.606	12.2665	0.1451	12.2111	12.2665	2.5324	0.8848					98.26	63.958
pyroxene-hornblende gabbro	Caleta	L2-25	L2_25_amph1_t_1_13	hbl			38.8246	6.3631	13.4853	12.2265	0.1661	12.3845	12.2265	2.6475	0.9264					98.0482	64.3574
pyroxene-hornblende gabbro	Caleta	L2-25	L2_25_amph1_t_1_15	hbl			39.0837	6.3652	13.561	12.3453	0.1651	12.3605	12.3453	2.5352	0.8993					98.4796	64.0906
pyroxene-hornblende gabbro	Caleta	L2-25	L2_25_amph1_t_1_17	hbl			39.0961	6.3845	13.5383	12.2826	0.1107	12.2953	12.2826	2.5566	0.9533					98.4129	64.0861
pyroxene-hornblende gabbro	Caleta	L2-25	L2_25_amph1_t_1_18	hbl			39.2136	6.327	13.5437	12.2712	0.1698	12.4234	12.2712	2.4701	0.909					98.3684	64.3456
pyroxene-hornblende gabbro	Caleta	L2-25	L2_25_amph1_t_1_19	hbl			39.3311	6.6209	13.1646	12.1629	0.1785	12.7546	12.1629	2.5224	0.8825					98.0073	65.1485
pyroxene-hornblende gabbro	Caleta	L2-25	L2_25_amph1_t_1_21	hbl			38.9316	6.639	13.6972	12.4259	0.1654	12.7474	12.4259	2.448	0.9618					98.3707	64.6483
pyroxene-hornblende gabbro	Caleta	L2-25	L2_25_amph1_t_1_23	hbl			38.8623	6.6441	13.7035	12.3911	0.1084	12.8455	12.3911	2.4951	0.9259					98.1434	64.8872
pyroxene-hornblende gabbro	Caleta	L2-25	L2-25_amp2_t_1_37	hbl			50.6	0.28	24.92	0.82	0	0.33	8.39	4.71	0.35					90.4	41.772
pyroxene-hornblende gabbro	Caleta	L2-25	L2-25_amp2_t_1_36	hbl			49.27	0.15	26.74	0.74	0.03	0.1	10.02	4.18	0.26					91.5	19.4128
pyroxene-hornblende gabbro	Caleta	L2-25	L2-25_amp2_t_1_30	hbl			52.73	0.22	23.07	0.74	0	0.03	7.24	6.3	0.58					90.92	6.73968
hornblende pyroxenite	Caleta	L2-44	L2-44_cpx1_t_1_8	cpx			45.23	2.68	6.84	6.57	0.16	11.91	20.96	0.66	0.01					95.02	76.3675
hornblende pyroxenite	Caleta	L2-44	L2-44_cpx1_t_1_7	cpx			45.56	2.59	6.47	6.44	0.16	12.17	20.96	0.7	0.01					95.07	77.1097
hornblende pyroxenite	Caleta	L2-44	L2-44_cpx1_t_1_6	cpx			44.98	2.72	6.82	6.15	0.14	11.94	21.07	0.64	0.03					94.49	77.5827
hornblende pyroxenite	Caleta	L2-44	L2-44_cpx1_t_1_5	cpx			45.12	2.62	6.82	6.42	0.12	12.06	20.85	0.6	0.02					94.64	77.0042
hornblende pyroxenite	Caleta	L2-44	L2-44_cpx1_t_1_4	cpx			44.8	2.77	6.99	6.17	0.11	12.19	20.94	0.66	0.03					94.65	77.8852
hornblende pyroxenite	Caleta	L2-44	L2-44_cpx1_t_1_3	cpx			44.9	2.76	7.09	6.53	0.13	12.2	20.93	0.62	0.02					95.18	76.9076
hornblende pyroxenite	Caleta	L2-44	L2-44_cpx1_t_1_2	cpx			44.9	2.63	6.88	6.15	0.11	12.16	20.95	0.68	0.01					94.47	77.8986
hornblende pyroxenite	Caleta	L2-44	L2-44_cpx1_t_1_1	cpx			45.87	2.6	6.81	6.16	0.2	12.22	20.72	0.69	0.01					95.28	77.9554
hornblende pyroxenite	Caleta	L2-44	L2-44_amp2_t_1_14	hbl			54.2141	0.2265	26.2154	1.1822	0.0104	0.1043	9.1155	5.5027	0.4799					97.051	13.5897
hornblende pyroxenite	Caleta	L2-44	L2-44_amp2_t_1_15	hbl			51.6582	0.2643	27.9776	1.1724	0.0126	0.1472	11.293	4.48	0.3231					97.3284	18.2881
hornblende pyroxenite	Caleta	L2-44	L2-44_amp4_t_2_22	hbl			37.71	5.44	11.6	8.77	0.14	12.26	10.76	2.5	0.94					90.12	71.3629
hornblende pyroxenite	Caleta	L2-44	L2-44_amp4_t_2_20	hbl			37.58	5.54	11.83	8.85	0.08	12.12	10.77	2.47	0.87					90.12	70.9408
hornblende pyroxenite	Caleta	L2-44	L2-44_amp4_t_2_19	hbl			38.17	5.57	12.3	8.69	0.14	12.06	10.82	2.58	0.85					91.18	71.2138
hornblende pyroxenite	Caleta	L2-44	L2-44_amp4_t_2_11	hbl			37.18	5.63	12.1	8.82	0.14	12.15	10.82	2.47	0.83					90.16	71.0616
hornblende pyroxenite	Caleta	L2-44	L2-44_amp4_t_2_1	hbl			37.88	5.56	12.16	9.1	0.2	12.01	11.02	2.44	0.91					91.27	70.1727
hornblende pyroxenite	Caleta	L2-44	L2-44_amp2_t_1_9	hbl			37.79	6.14	13.6	8.56	0.12	12.95	11.71	2.36	0.97					94.18	72.9496
hornblende pyroxenite	Caleta	L2-44	L2-44_amp2_t_1_8	hbl			37.97	5.9	13.52	8.21	0.09	13.09	11.79	2.26	1.05					93.87	73.973
hornblende pyroxenite	Caleta	L2-44	L2-44_amp2_t_1_7	hbl			37.89	6.04	13.49	8.38	0.12	13.08	11.84	2.24	1.04					94.13	73.5616
hornblende pyroxenite	Caleta	L2-44	L2-44_amp2_t_1_6	hbl			38	6.05	13.58	8.2	0.05	13.07	11.79	2.29	1.04					94.07	73.967
hornblende pyroxenite	Caleta	L2-44	L2-44_amp2_t_1_5	hbl			37.84	5.99	13.45	8.29	0.09	13.12	11.85	2.36	1.02					94.01	73.8301
hornblende pyroxenite	Caleta	L2-44	L2-44_amp2_t_1_4	hbl			37.96	5.96	13.6	8.28	0.14	13.12	11.76	2.31	1.01					94.13	73.8534
hornblende pyroxenite	Caleta	L2-44	L2-44_amp2_t_1_3	hbl			38.05	6.08	13.61	8.13	0.11	13.17	11.8	2.26	1					94.22	74.2777
hornblende pyroxenite	Caleta	L2-44	L2-44_amp2_t_1_2	hbl			37.99	6.02	13.59	8.29	0.09	13.16	11.81	2.35	1.03					94.32	73.8889
hornblende pyroxenite	Caleta	L2-44	L2-44_amp2_t_1_11	hbl			38.25	5	12.47	12.04	0.22	10.11	12.28	2.52	0.98					93.87	59.9495
hornblende pyroxenite	Caleta	L2-44	L2-44_amp2_t_1_10	hbl			37.71	6.08	13.96	8.71	0.11	12.52	11.72	2.34	0.94					94.08	71.9287
hornblende pyroxenite	Caleta	L2-44	L2-44_amp2_t_1_1	hbl			38.16	6.37	13.55	8.29	0.11	12.83	11.83	2.31	0.95					94.39	73.396
hornblende gabbro	Fasnia	L1-7	L1-7_amp3_t_1_9	hbl			37.83	5.59	12.34	8.84	0.13	12.15	10.97	2.58	0.69					91.12	71.015
hornblende gabbro	Fasnia	L1-7	L1-7_amp3_t_1_8	hbl			37.74	5.58	12.2	8.71	0.13	12.03	10.95	2.57	0.72					90.62	71.1155
hornblende gabbro	Fasnia	L1-7	L1-7_amp3_t_1_7	hbl			37.92	5.61	12.49	8.8	0.18	12.18	10.89	2.6	0.68					91.35	71.1589
hornblende gabbro	Fasnia	L1-7	L1-7_amp3_t_1_6	hbl			37.75	5.57	12.31	8.83	0.14	12.15	10.91	2.56	0.67					90.9	71.0383
hornblende gabbro	Fasnia	L1-7	L1-7_amp3_t_1_4	hbl			37.86	5.65	12.41	8.85	0.16	12.16	10.89	2.68	0.7					91.35	71.0087
hornblende gabbro	Fasnia	L1-7	L1-7_amp3_t_1_33	hbl			36.45	5.5	13.18	10.33	0.17	11.06	10.8	2.48	0.8					90.77	65.6188
hornblende gabbro	Fasnia	L1-7	L1-7_amp3_t_1_32	hbl			36.25	5.9	13.03	9.33	0.09	11.52	10.93	2.49	0.7					90.24	68.7599
hornblende gabbro	Fasnia	L1-7	L1-7_amp3_t_1_31	hbl			36.16	6.54	13.11	8.95	0.11	11.83	10.99	2.4	0.69					90.78	70.2045
hornblende gabbro	Fasnia	L1-7	L1-7_amp3_t_1_30	hbl			37.08	5.7	13.09	8.17	0.06	12.4	11.02	2.34	0.87					90.73	73.0133
hornblende gabbro	Fasnia	L1-7	L1-7_amp3_t_1_3	hbl			37.88	5.64	12.34	8.87	0.17	12.15	10.81	2.53	0.71					91.09	70.9452
hornblende gabbro	Fasnia	L1-7	L1-7_amp3_t_1_29	hbl			37.22	5.77	13.09	8.18	0.09	12.45	11.13	2.4	0.89					91.23	73.0685
hornblende gabbro	Fasnia	L1-7	L1-7_amp3_t_1_28	hbl			37.42	5.74	13.08	8.22	0.1	12.36	11.23	2.35	0.86					91.36	72.829
hornblende gabbro	Fasnia	L1-7	L1-7_amp3_t_1_27	hbl			37.02	5.75	13.09	8.1	0.11	12.4	11.16	2.33	0.85					90.8	73.1825
hornblende gabbro	Fasnia	L1-7	L1-7_amp3_t_1_26	hbl			37.21	5.72	13.02	8.23	0.09	12.34	11.13	2.35	0.84					90.94	72.7729
hornblende gabbro	Fasnia	L1-7	L1-7_amp3_t_1_25	hbl			37.22	5.72	13.07	8.44	0.12	12.35	11.07	2.31	0.88					91.19	72.287
hornblende gabbro	Fasnia	L1-7	L1-7_amp3_t_1_24	hbl			37.38	5.7	12.94	8.24	0.08	12.36	11.11	2.33	0.83					90.96	72.7809
hornblende gabbro	Fasnia	L1-7	L1-7_amp3_t_1_23	hbl			37.21	5.61	12.97	8.27	0.12	12.37	11.13	2.41	0.86					90.94	72.7249
hornblende gabbro	Fasnia	L1-7	L1-7_amp3_t_1_22	hbl			37.18	5.65	12.87	8.35	0.12	12.33	11.16	2.35	0.84					90.85	72.4689
hornblende gabbro	Fasnia	L1-7	L1-7_amp3_t_1_21	hbl			37.32	5.69	12.83	8.15	0.1	12.22	11.04	2.31	0.85					90.5	72.7728
hornblende gabbro	Fasnia	L1-7	L1-7_amp3_t_1_20	hbl			37.38	5.62	12.8	8.22	0.1	12.27	11.15	2.36	0.87					90.77	72.6842
hornblende gabbro	Fasnia	L1-7	L1-7_amp3_t_1_2	hbl			37.79	5.62	12.25	8.8	0.15	12.08	11.03	2.57	0.68					90.98	70.9894
hornblende gabbro	Fasnia	L1-7	L1-7_amp3_t_1_19	hbl			37.18	5.59	12.89	8.52	0.12	12.22	10.99	2.39	0.88					90.79	71.8843
hornblende gabbro	Fasnia	L1-7	L1-7_amp3_t_1_18	hbl			37.41	5.63	12.81	8.52	0.16	12.21	11.04	2.46	0.86					91.1	71.8677
hornblende gabbro	Fasnia	L1-7	L1-7_amp3_t_1_17	hbl			37.1	5.68	12.87	8.45	0.11	12.13	10.95	2.44	0.81					90.55	71.9016
hornblende gabbro	Fasnia	L1-7	L1-7_amp3_t_1_16	hbl			37.46	5.57	12.82	8.46	0.16	12.24	11.05	2.45	0.83					91.04	72.0598
hornblende gabbro	Fasnia	L1-7	L1-7_amp3_t_1_15	hbl			37.27	5.64	12.81	8.66	0.09	12.34	11.1	2.52	0.88					91.31	71.7522
hornblende gabbro	Fasnia	L1-7	L1-7_amp3_t_1_14	hbl			37.67	5.5	12.61	8.65	0.16	12.27	11.09	2.47	0.76					91.18	71.6602
hornblende gabbro	Fasnia	L1-7	L1-7_amp3_t_1_13	hbl			37.72	5.61	12.54	8.62	0.15	12.07	11.04	2.48	0.75					91	71.3963
hornblende gabbro	Fasnia	L1-7	L1-7_amp3_t_1_12	hbl			37.84	5.61	12.49	8.79	0.2	12.31	10.86	2.66	0.72					91.47	71.3995
hornblende gabbro	Fasnia	L1-7	L1-7_amp3_t_1_11	hbl			37.72	5.74	12.36	8.77	0.12	12.18	10.89	2.57	0.7					91.04	71.2289
hornblende gabbro	Fasnia	L1-7	L1-7_amp3_t_1_10	hbl			37.59	5.56	12.47	8.68	0.16	12.08	10.91	2.58	0.68					90.71	71.2713
hornblende gabbro	Fasnia	L1-7	L1-7_amp3_t_1_1	hbl			38.28	5.66	12.36	8.72	0.14	12.1	10.97	2.62	0.7					91.54	71.211
pyroxene hornblende gabbro	Fasnia	L1-15	L1_15_ap3_1	apatite			0.43	0	0	0.2	0.07	0.25	54.57	0.01	0		38.97			94.49
pyroxene hornblende gabbro	Fasnia	L1-15	L1_15_ap3_2	apatite			0.32	0.02	0.01	0.19	0.05	0.24	54.72	0	0.01		39.69			95.26
pyroxene hornblende gabbro	Fasnia	L1-15	L1_15_ap3_3	apatite			0.33	0	0	0.28	0.08	0.25	54.62	0.01	0		39.8			95.37
pyroxene hornblende gabbro	Fasnia	L1-15	L1_15_ap4_1	apatite			0.39	0.01	0	0.21	0.01	0.23	54.6	0	0		40.03			95.49
pyroxene hornblende gabbro	Fasnia	L1-15	L1_15_ap4_2	apatite			0.34	0	0	0.17	0.03	0.23	54.87	0	0.01		40.08			95.73
pyroxene hornblende gabbro	Fasnia	L1-15	L1_15_ap4_3	apatite			0.28	0.01	0	0.2	0.05	0.21	55.1	0	0		39.92			95.77
pyroxene hornblende gabbro	Fasnia	L1-15	L1_15_ap1_1	apatite			0.34	0	0	0.18	0.07	0.23	54.78	0	0		40.39			96
pyroxene hornblende gabbro	Fasnia	L1-15	L1_15_ap1_2	apatite			0.31	0.03	0	0.19	0.08	0.23	54.97	0	0		40.37			96.2
pyroxene hornblende gabbro	Fasnia	L1-15	L1_15_ap1_3	apatite			0.31	0	0.01	0.23	0.06	0.23	54.66	0	0.02		40.53			96.05
pyroxene hornblende gabbro	Fasnia	L1-15	L1_15_mgt1_1	opaque			0.04	14.95	4.51	71.2	0.67	4.95	0.02	0.03	0		0.03			96.39
pyroxene hornblende gabbro	Fasnia	L1-15	L1_15_mgt1_2	opaque			0.03	15.15	4.51	71.3	0.57	5.03	0.02	0	0		0			96.6
pyroxene hornblende gabbro	Fasnia	L1-15	L1_15_mgt1_3	opaque			0.08	14.88	4.6	70.42	0.7	5.01	0.03	0.05	0.02		0			95.78
pyroxene hornblende gabbro	Fasnia	L1-15	L1_15_ap2_1	apatite			0.36	0.02	0	0.19	0.05	0.22	54.95	0.01	0		39.74			95.55
pyroxene hornblende gabbro	Fasnia	L1-15	L1_15_ap2_2	apatite			0.3	0.02	0	0.17	0.11	0.24	54.7	0	0.01		39.99			95.55
pyroxene hornblende gabbro	Fasnia	L1-15	L1_15_ap2_3	apatite			0.35	0	0.01	0.21	0.06	0.23	54.85	0	0.01		40.23			95.94
pyroxene hornblende gabbro	Fasnia	L1-15	L1_15_mgt2_1	opaque			0.02	14.96	4.63	71.22	0.66	5.02	0.01	0	0		0.02			96.55
pyroxene hornblende gabbro	Fasnia	L1-15	L1_15_mgt2_2	opaque			0.05	15.02	4.6	71.1	0.65	4.94	0	0.03	0.02		0			96.42
pyroxene hornblende gabbro	Fasnia	L1-15	L1_15_mgt2_3	opaque			0.03	14.97	4.59	70.74	0.74	4.96	0.02	0.06	0		0.02			96.14
pyroxene hornblende gabbro	Fasnia	L1-15	L1_15_plag2_1	plag			67.19	0.09	19.9	0.38	0	0	0.42	8.15	4.89		0			101.02		5.92859
pyroxene hornblende gabbro	Fasnia	L1-15	L1_15_plag2_2	plag			67.36	0.07	19.37	0.47	0	0	0.29	7.12	6.56		0.02			101.24		4.08966
pyroxene hornblende gabbro	Fasnia	L1-15	L1_15_plag2_3	plag			65.68	0.13	19.34	0.43	0.02	0	0.33	7.64	5.87		0.01			99.44		4.62993
pyroxene hornblende gabbro	Fasnia	L1-15	L1_15_plag2_4	plag			56.22	0.14	24.46	1.97	0.11	0.04	0.05	11.16	4.54		0.02			98.72		0.605833
pyroxene hornblende gabbro	Fasnia	L1-15	L1_15_plag3_t_1_4	plag			61.42	0.21	24.02	0.85	0	0.05	5.64	7.77	1.11					101.06		53.8489
pyroxene hornblende gabbro	Fasnia	L1-15	L1_15_plag3_t_1_5	plag			52.29	0.13	30.53	0.75	0	0.07	12.49	4.13	0.29					100.69		83.6518
pyroxene hornblende gabbro	Fasnia	L1-15	L1_15_plag3_t_1_6	plag			47.84	0.08	33.33	1.02	0.02	0.36	15.43	2.23	0.2					100.51		92.0284
pyroxene hornblende gabbro	Fasnia	L1-15	L1_15_plag3_t_1_7	plag			49.14	0.07	32.79	0.59	0.02	0.05	15.05	2.77	0.15					100.65		90.2923
pyroxene hornblende gabbro	Fasnia	L1-15	L1_15_plag3_t_1_8	plag			49.35	0.08	32.35	0.58	0	0.06	14.74	3	0.16					100.32		89.3799
pyroxene hornblende gabbro	Fasnia	L1-15	L1_15_plag3_t_1_9	plag			49.73	0.07	32.67	0.59	0.03	0.05	14.88	2.97	0.17					101.14		89.5369
pyroxene hornblende gabbro	Fasnia	L1-15	L1_15_plag3_t_1_10	plag			50.29	0.08	32.22	0.57	0.02	0.06	14.49	3.13	0.19					101.04		88.7478
pyroxene hornblende gabbro	Fasnia	L1-15	L1_15_plag3_t_1_11	plag			50.14	0.07	32.09	0.55	0.01	0.06	14.52	3.23	0.18					100.85		88.4881
pyroxene hornblende gabbro	Fasnia	L1-15	L1_15_plag3_t_1_12	plag			49.91	0.08	32.15	0.56	0	0.06	14.38	3.13	0.17					100.45		88.7183
pyroxene hornblende gabbro	Fasnia	L1-15	L1_15_plag3_t_1_13	plag			48.9	0.07	31.94	0.56	0.01	0.06	14.58	3.05	0.17					99.33		89.0995
pyroxene hornblende gabbro	Fasnia	L1-15	L1_15_plag3_t_1_14	plag			49.49	0.07	32.49	0.55	0.01	0.06	14.78	2.99	0.16					100.59		89.436
pyroxene hornblende gabbro	Fasnia	L1-15	L1_15_plag3_t_1_15	plag			49.49	0.07	32.54	0.56	0.01	0.06	14.81	3.04	0.18					100.75		89.2577
pyroxene hornblende gabbro	Fasnia	L1-15	L1_15_plag3_t_1_16	plag			49.36	0.07	32.54	0.56	0.02	0.06	15.02	2.91	0.15					100.69		89.8506
pyroxene hornblende gabbro	Fasnia	L1-15	L1_15_plag3_t_1_17	plag			50.12	0.08	31.94	0.55	0	0.06	14.18	3.34	0.18					100.44		87.907
pyroxene hornblende gabbro	Fasnia	L1-15	L1_15_plag3_t_1_18	plag			49.67	0.08	32.24	0.55	0	0.05	14.59	3.12	0.18					100.49		88.8698
pyroxene hornblende gabbro	Fasnia	L1-15	L1_15_plag3_t_1_19	plag			49.83	0.07	32.47	0.54	0.02	0.06	14.6	3.05	0.18					100.83		89.0895
pyroxene hornblende gabbro	Fasnia	L1-15	L1_15_plag3_t_1_20	plag			49.84	0.07	32.36	0.56	0.01	0.06	14.65	3.1	0.17					100.82		88.994
pyroxene hornblende gabbro	Fasnia	L1-15	L1_15_plag3_t_1_21	plag			49.24	0.08	32.09	0.56	0	0.06	14.52	3.11	0.18					99.83		88.8526
pyroxene hornblende gabbro	Fasnia	L1-15	L1_15_plag3_t_1_22	plag			50.72	0.07	32.87	0.57	0.02	0.06	14.62	2.91	0.18					102.01		89.5314
pyroxene hornblende gabbro	Fasnia	L1-15	L1_15_plag3_t_1_23	plag			49.7	0.08	32.49	0.57	0.01	0.06	14.58	3.04	0.17					100.69		89.1301
pyroxene hornblende gabbro	Fasnia	L1-15	L1_15_plag3_t_1_24	plag			49.67	0.07	32.31	0.56	0.02	0.06	14.71	3	0.17					100.56		89.3373
pyroxene hornblende gabbro	Fasnia	L1-15	L1_15_plag3_t_1_25	plag			49.65	0.07	32.46	0.56	0.02	0.06	14.84	2.95	0.16					100.77		89.5954
pyroxene hornblende gabbro	Fasnia	L1-15	L1_15_plag3_t_1_26	plag			49.15	0.07	32.68	0.56	0	0.06	15.05	2.81	0.15					100.53		90.1709
pyroxene hornblende gabbro	Fasnia	L1-15	L1_15_plag3_t_1_27	plag			49	0.08	32.9	0.55	0.02	0.06	15.12	2.74	0.15					100.61		90.4238
pyroxene hornblende gabbro	Fasnia	L1-15	L1_15_plag3_t_1_28	plag			49.17	0.07	32.94	0.58	0.01	0.05	15.19	2.7	0.15					100.86		90.5847
pyroxene hornblende gabbro	Fasnia	L1-15	L1_15_plag3_t_1_29	plag			48.95	0.07	32.97	0.56	0	0.06	15.33	2.69	0.14					100.78		90.7158
pyroxene hornblende gabbro	Fasnia	L1-15	L1_15_plag3_t_1_30	plag			48.62	0.06	32.88	0.56	0.01	0.06	15.31	2.62	0.13					100.25		90.9394
pyroxene hornblende gabbro	Fasnia	L1-15	L1_15_plag3_t_1_31	plag			48.74	0.07	32.85	0.55	0.02	0.05	15.26	2.53	0.15					100.22		91.1401
pyroxene hornblende gabbro	Fasnia	L1-15	L1_15_plag3_t_1_32	plag			50.32	0.07	32.78	0.55	0.01	0.05	14.69	2.98	0.18					101.64		89.3621
pyroxene hornblende gabbro	Fasnia	L1-15	L1_15_plag3_t_1_33	plag			50.12	0.07	32.38	0.55	0.01	0.06	14.51	3.18	0.17					101.04		88.6559
pyroxene hornblende gabbro	Fasnia	L1-15	L1_15_plag3_t_1_34	plag			49.56	0.06	32.46	0.56	0.01	0.06	14.85	2.98	0.18					100.72		89.4646
pyroxene hornblende gabbro	Fasnia	L1-15	L1_15_plag3_t_1_35	plag			48.67	0.06	33.06	0.56	0.01	0.05	15.43	2.64	0.15					100.64		90.8975
pyroxene hornblende gabbro	Fasnia	L1-15	L1_15_plag3_t_1_36	plag			48.19	0.06	33.39	0.57	0	0.05	15.82	2.46	0.12					100.66		91.7029
pyroxene hornblende gabbro	Fasnia	L1-15	L1_15_plag3_t_1_37	plag			48.16	0.06	32.94	0.58	0.01	0.05	15.42	2.56	0.12					99.89		91.2024
pyroxene hornblende gabbro	Fasnia	L1-15	L1_15_plag3_t_1_39	plag			48.99	0.07	32.98	0.59	0.02	0.06	15.07	2.83	0.15					100.75		90.1221
pyroxene hornblende gabbro	Fasnia	L1-15	L1_15_plag3_t_1_40	plag			48.67	0.08	32.25	0.62	0	0.06	14.78	3.02	0.18					99.65		89.2988
pyroxene hornblende gabbro	Fasnia	L1-15	L1_15_plag3_t_1_41	plag			52.39	0.12	29.85	0.67	0.03	0.08	11.84	4.52	0.29					99.79		81.6568
pyroxene hornblende gabbro	Fasnia	L1-15	L1_15_plag3_t_1_42	plag			56.54	0.18	26.79	0.98	0.02	0.13	8.57	6.16	0.53					99.9		69.9454
pyroxene hornblende gabbro	Fasnia	L1-15	L1_15_plag3_t_1_43	plag			45.54	3.53	14.89	16.86	0.35	3.5	7.54	4.86	1.8					98.87		68.3185
pyroxene hornblende gabbro	Fasnia	L1-15	L1_15_plag3_t_1_44	plag			57.47	2.72	21.69	3.67	0.08	0.23	4.81	7.32	1.66					99.67		49.9655
pyroxene hornblende gabbro	Fasnia	L1-15	L1_15_plag3_t_1_45	plag			57.23	1.45	20.95	3.23	0.08	1.14	6.45	6.91	1.52					98.95		58.7606
pyroxene hornblende gabbro	Fasnia	L1-15	L1_15_plag3_t_1_46	plag			40.44	3.44	14.39	17.09	0.39	5.66	3.97	4.16	4.1					93.65		49.2679
pyroxene hornblende gabbro	Fasnia	L1-15	L1_15_plag3_t_1_47	plag			61.61	0.23	23.46	0.75	0	0.07	4.41	7.95	1.54					100.02		46.2811
wehrlite	Poris	L2-31	L2_31_ol1_1	olivine			39.33	0.03	0	17.76	0.25	42.57	0.3			0.01			0.17	100.41	81.0348
wehrlite	Poris	L2-31	L2_31_ol1_2	olivine			38.96	0	0.01	17.68	0.24	42.59	0.3			0			0.15	99.93	81.1113
wehrlite	Poris	L2-31	L2_31_ol1_3	olivine			39.38	0.04	0.02	18.08	0.22	42.42	0.29			0.02			0.17	100.63	80.7039
wehrlite	Poris	L2-31	L2_31_ol1_4	olivine			40.48	1.4	5.55	16.66	0.36	31.05	3.7			0			0.05	99.25	76.8642
wehrlite	Poris	L2-31	L2_31_ol2_1	olivine			39.54	0.02	0.03	17.93	0.27	42.52	0.32			0.03			0.17	100.83	80.8698
wehrlite	Poris	L2-31	L2_31_ol2_2	olivine			39.15	0	0.01	18.31	0.24	42.34	0.3			0.03			0.23	100.62	80.4766
wehrlite	Poris	L2-31	L2_31_ol2_3	olivine			39.39	0.04	0.04	18.13	0.25	42.2	0.31			0.01			0.16	100.53	80.5796
wehrlite	Poris	L2-31	L2_31_ol2_4	olivine			39.09	0.04	0.03	18.92	0.33	41.77	0.41			0.02			0.09	100.68	79.7385
phono-tephrite	unknown	L2-4	L2_4_cpx3_1	cpx			51.44	1.41	1.98	9.94	0.86	11.72	21.13	1.83	0.01		0			100.31		95.3482
phono-tephrite	unknown	L2-4	L2_4_cpx3_2	cpx			51.3	1.58	2.2	9.65	0.92	11.75	21.17	1.76	0		0.01			100.34	68.4594
phono-tephrite	unknown	L2-4	L2_4_cpx3_3	cpx			51.4	1.4	1.99	9.95	0.82	11.58	21.42	1.75	0		0.03			100.34	67.4756
phono-tephrite	unknown	L2-4	L2_4_cpx3_4	cpx			51.76	1.21	1.81	9.17	1.05	12.25	21.5	1.59	0.02		0.01			100.38	70.4258
phono-tephrite	unknown	L2-4	L2_4_cpx1_1	cpx			44.43	2.43	4.56	9.54	0.64	9.89	24.4	1.21	0		2.91			99.98	64.8876
phono-tephrite	unknown	L2-4	L2_4_cpx1_2	cpx			49.88	1.68	4.92	8.97	0.62	10.73	20.96	1.9	0.01		0.03			99.7	68.0752
phono-tephrite	unknown	L2-4	L2_4_cpx1_3	cpx			47.99	2.37	5.29	10.11	0.58	10.66	21.92	1.35	0.01		0.02			100.3	65.2726
phono-tephrite	unknown	L2-4	L2_4_cpx1_4	cpx			57.88	1.63	8.78	14.97	0.35	1.03	2.68	8.61	3.33		0.03			99.28	10.9251
phono-tephrite	unknown	L2-4	L2_4_k-feld1_1	k-feldspar			66.88	0.09	19.54	0.42	0.03	0	0.32	7.2	6.36		0.01			100.85		4.51954
phono-tephrite	unknown	L2-4	L2_4_k-feld1_2	k-feldspar			66.81	0.11	19.6	0.45	0	0	0.47	7.75	5.51		0.01			100.7		6.55034
phono-tephrite	unknown	L2-4	L2_4_k-feld1_3	k-feldspar			66.88	0.11	19.73	0.44	0.01	0	0.43	7.59	5.65		0			100.84		6.05178
phono-tephrite	unknown	L2-4	L2_4_k-feld1_4	k-feldspar			66.98	0.1	19.7	0.44	0.01	0	0.39	7.9	5.2		0.03			100.75		5.5345
phono-tephrite	unknown	L2-4	L2_4_feld_a_1	k-feldspar			66.68	0.09	19.88	0.41	0	0	0.44	7.9	5.1		0			100.5		6.23767
phono-tephrite	unknown	L2-4	L2_4_feld_a_2	k-feldspar			66.19	0.08	19.77	0.45	0.04	0	0.4	7.29	5.97		0.01			100.21		5.67861
phono-tephrite	unknown	L2-4	L2_4_feld_a_3	k-feldspar			65.58	0.11	20.3	0.41	0	0.01	0.37	7.78	5.17		0.04			99.77		5.32638
phono-tephrite	unknown	L2-4	L2_4_plag1_1	plag			66.73	0.11	19.62	0.46	0.01	0	0.3	7.24	6.3		0			100.76		4.25102

## Sheet: SEM data
Member	Sample lithology	Sample name	Spectra no.	Site	mineral	SEM mineral data
						SiO2	TiO2	Al2O3	FeOT	MnO	MgO	CaO	Na2O	K2O	P2O5	Cr2O3	SO3	ZO2	SrO	Total	Mg#	An
						(wt%)	(wt%)	(wt%)	(wt%)	(wt%)	(wt%)	(wt%)	(wt%)	(wt%)	(wt%)	(wt%)	(wt%)	(wt%)	(wt%)
Caleta	wehrlite	TR017-02	27		Olivine	40.33			9.12	0.35	49.59									99.39	90.648
Caleta	wehrlite	TR017-02	29		Olivine	40.03			8.96	0.39	49.36	0.16								98.9	90.758
Caleta	wehrlite	TR017-02	31		Olivine	40.77			9.44	0.31	50.11									100.63	90.442
Caleta	wehrlite	TR017-02	28		Diopside	53.25			2.63	0.39	18.43	21.13	0.7			1.06				97.59	92.588
Caleta	wehrlite	TR017-02	30		Diopside	54.71		0.69	2.52		18.22	21.83	0.61			0.95				99.53	92.7998
Caleta	wehrlite	TR017-02	32		Diopside	54.71		0.55	2.63		17.99	22.02	0.8			0.99				99.69	92.4205
Caleta	olivine clinopyroxenite	TR017-03	Spectrum 57	26	Augite/Aluminian Diopside	45.77	3.2	7.36	7.12		12.93	23.31	0.53							100.22	76.3996
Caleta	olivine clinopyroxenite	TR017-03	Spectrum 58	26	Augite/Aluminian Diopside	45.75	3.2	7.06	6.65		12.97	23.28	0.49							99.4	77.6623
Caleta	olivine clinopyroxenite	TR017-03	Spectrum 59	26	Augite/Aluminian Diopside	46.37	3.27	7.47	6.85		13.04	23.33	0.46							100.79	77.2388
Caleta	olivine clinopyroxenite	TR017-03	Spectrum 60	26	Augite/Aluminian Diopside	44.19	4.04	8.59	7.23		12.37	23.28	0.52							100.22	75.308
Caleta	olivine clinopyroxenite	TR017-03	Spectrum 61	26	Augite/Aluminian Diopside	43.31	4.61	9.29	7.87		12.03	23.08	0.58							100.77	73.1533
Caleta	olivine clinopyroxenite	TR017-03	Spectrum 62	26	Augite/Aluminian Diopside	43.94	4.45	9.08	7.81		12.06	23.19	0.68							101.21	73.3521
Caleta	olivine clinopyroxenite	TR017-03	Spectrum 63	26	Augite/Aluminian Diopside	43.73	4.42	9.16	7.43		12.13	23.2	0.56							100.63	74.4259
Caleta	olivine clinopyroxenite	TR017-03	Spectrum 64	26	Augite/Aluminian Diopside	44.27	4.32	8.99	7.47		12.4	23.49	0.68							101.62	74.7415
Caleta	olivine clinopyroxenite	TR017-03	Spectrum 65	26	Augite/Aluminian Diopside	45.91	3.99	8.22	7.18		12.99	23.44	0.55							102.28	76.3317
Caleta	olivine clinopyroxenite	TR017-03	Spectrum 67	27	Augite/Aluminian Diopside	45.03	3.62	7.8	7.57	0	12.27	23.03	0.59							99.91	74.2888
Caleta	olivine clinopyroxenite	TR017-03	Spectrum 68	27	Augite/Aluminian Diopside	47.74	3.06	6.32	7.86	0.28	12.85	22.9	0.88							101.89	74.4526
Caleta	olivine clinopyroxenite	TR017-03	Spectrum 69	27	Augite/Aluminian Diopside	47.88	3.02	5.66	7.59	0.24	12.95	23.02	0.76							101.12	75.2564
Caleta	olivine clinopyroxenite	TR017-03	Spectrum 70	27	Augite/Aluminian Diopside	43.3	5.06	9.7	8.15	0.23	11.46	22.89	0.58							101.37	71.4821
Caleta	olivine clinopyroxenite	TR017-03	Spectrum 71	27	Augite/Aluminian Diopside	48.29	2.46	4.66	7.72	0.24	13.87	22.91	0.66							100.81	76.2056
Caleta	olivine clinopyroxenite	TR017-03	Spectrum 72	28	Olivine	38.39			18.1	0.33	42.82	0.41								100.05	80.8325
Caleta	olivine clinopyroxenite	TR017-03	Spectrum 73	28	Olivine	39.04			17.95	0.3	43.48	0.5								101.27	81.1958
Caleta	olivine clinopyroxenite	TR017-03	Spectrum 74	28	Olivine	39.24			18.11	0.29	43.63	0.36								101.63	81.1127
Caleta	olivine clinopyroxenite	TR017-03	Spectrum 75	29	Augite/Aluminian Diopside	44.73	3.97	8.38	7.41		12.82	23.32	0.51							101.14	75.5145
Caleta	olivine clinopyroxenite	TR017-03	Spectrum 76	29	Augite/Aluminian Diopside	45.75	3.2	7.63	7.14		12.81	23.17	0.49							100.19	76.1802
Caleta	olivine clinopyroxenite	TR017-03	Spectrum 77	29	Augite/Aluminian Diopside	42.45	4.75	10.16	8.06		11.55	22.95	0.6							100.52	71.8663
Caleta	olivine clinopyroxenite	TR017-03	Spectrum 78	29	Augite/Aluminian Diopside	47.8	2.58	5.04	6.84		13.92	22.91	0.45							99.54	78.3912
Caleta	olivine clinopyroxenite	TR017-03	Spectrum 79	29	Augite/Aluminian Diopside	42.66	4.57	8.95	7.4		11.94	22.94	0.4							98.86	74.2018
Caleta	olivine clinopyroxenite	TR017-03	Spectrum 80	29	Augite/Aluminian Diopside	42.14	4.87	9.52	7.79		11.6	23.09	0.51							99.52	72.636
Caleta	olivine clinopyroxenite	TR017-03	Spectrum 81	29	Augite/Aluminian Diopside	42.79	4.37	8.79	7.46		12.03	22.95	0.4							98.79	74.191
Caleta	olivine clinopyroxenite	TR017-03	Spectrum 82	29	Augite/Aluminian Diopside	37.48	7.53	12.26	11.26		8.97	22.04	0.79							100.33	58.6787
Caleta	olivine clinopyroxenite	TR017-03	Spectrum 83	30	Olivine	38.53			18.09	0.28	43.07	0.31								100.28	80.9311
Caleta	olivine clinopyroxenite	TR017-03	Spectrum 84	30	Olivine	38.58			17.44	0.22	42.54	0.38								99.16	81.3019
Caleta	olivine clinopyroxenite	TR017-03	Spectrum 85	30	Olivine	37.6			18.57	0.34	41.4	0.35								98.26	79.8959
Caleta	olivine clinopyroxenite	TR017-03	Spectrum 86	31	Augite/Aluminian Diopside	44.43	4.36	8.62	7.67		12.31	23.53	0.55							101.47	74.0999
Caleta	olivine clinopyroxenite	TR017-03	Spectrum 87	31	Augite/Aluminian Diopside	45.43	3.41	7.63	7.58		12.76	23.46	0.51							100.78	75.0049
Caleta	olivine clinopyroxenite	TR017-03	Spectrum 89	31	Augite/Aluminian Diopside	44.89	3.33	7.71	7.22		12.54	22.79	0.43							98.91	75.5864
Caleta	olivine clinopyroxenite	TR017-03	Spectrum 90	31	Augite/Aluminian Diopside	44.74	3.84	8.04	7.34		12.52	23.17	0.41							100.06	75.2513
Caleta	olivine clinopyroxenite	TR017-03	Spectrum 91	31	Augite/Aluminian Diopside	44.77	3.8	8.01	7.27		12.66	23.29	0.49							100.29	75.6348
Caleta	olivine clinopyroxenite	TR017-03	Spectrum 92	31	Augite/Aluminian Diopside	45.14	3.47	7.22	7.06		12.87	23.01	0.52							99.29	76.4682
Caleta	olivine clinopyroxenite	TR017-03	Spectrum 93	31	Augite/Aluminian Diopside	46.6	3.01	6.47	7.04		13.56	23.21	0.51							100.4	77.4446
Caleta	olivine clinopyroxenite	TR017-03	Spectrum 94	31	Augite/Aluminian Diopside	45.9	3.73	7.81	7.08		13.17	23.47	0.48							101.64	76.83
Caleta	olivine clinopyroxenite	TR017-03	Spectrum 95	31	Augite/Aluminian Diopside	46.66	3.34	7.03	6.95		13.48	23.69	0.56							101.71	77.5657
Caleta	olivine clinopyroxenite	TR017-03	Spectrum 96	31	Augite/Aluminian Diopside	44.07	4.6	9.11	7.51		12.06	23.32	0.61							101.28	74.1107
Caleta	olivine clinopyroxenite	TR017-03	Spectrum 97	31	Augite/Aluminian Diopside	43.89	4.62	8.91	7.51		12.19	23.52	0.5							101.14	74.3159
Caleta	olivine clinopyroxenite	TR017-03	Spectrum 98	31	Augite/Aluminian Diopside	46.2	3.5	7.58	7.25		13.29	23.56	0.48							101.86	76.5681
Caleta	olivine clinopyroxenite	TR017-03	Spectrum 99	31	Augite/Aluminian Diopside	39.03	6.39	11.9	10.84		9.54	22.38	0.76							100.84	61.0715
Caleta	olivine clinopyroxenite	TR017-03	Spectrum 100	33	Olivine	38.93			17.88	0.33	42.57	0.3								100.01	80.9311
Caleta	olivine clinopyroxenite	TR017-03	Spectrum 101	33	Olivine	38.76			17.59	0.36	43.07	0.28								100.06	81.3599
Caleta	olivine clinopyroxenite	TR017-03	Spectrum 103	34	Olivine	39.67			17.2	0.26	44.6	0.36								102.09	82.2137
Caleta	olivine clinopyroxenite	TR017-03	Spectrum 104	34	Olivine	38.79			16.62	0.25	43.81	0.41								99.88	82.4527
Caleta	olivine clinopyroxenite	TR017-03	Spectrum 105	34	Olivine	38.13			17.92	0.27	42.08	0.37								98.77	80.717
Caleta	olivine clinopyroxenite	TR017-03	Spectrum 106	35	Olivine	39.67			15.55	0.26	45.4	0.39								101.27	83.8826
Caleta	olivine clinopyroxenite	TR017-03	Spectrum 107	35	Olivine	39.7			16.32		45.12	0.38								101.52	83.1319
Caleta	olivine clinopyroxenite	TR017-03	Spectrum 108	35	Olivine	39.06			18.19	0.24	43.17	0.39								101.05	80.8817
Caleta	biotite syenite	TR018-03	Spectrum 109	36	Olivine	39.12			18.45	0.29	42.66	0								100.52	80.4753
Caleta	biotite syenite	TR018-03	Spectrum 110	36	Olivine	39.31			18.95	0.5	42.68	0								101.44	80.0592
Caleta	biotite syenite	TR018-03	Spectrum 111	36	Olivine	39.43			19.09	0.44	42.16	1.1								102.22	79.7441
Caleta	biotite syenite	TR018-03	Spectrum 112	36	Olivine	39.45			16.63	0	45.1	0								101.18	82.8601
Caleta	biotite syenite	TR018-03	Spectrum 113	36	Olivine	38.25			19.77	1.42	40.45	0.17								100.06	78.4819
Caleta	biotite syenite	TR018-03	Spectrum 114	36	?Augite	53.52		0.31	4.91	0.51	16.21	23.48	0.79							99.73	85.4759
Caleta	biotite syenite	TR018-03	Spectrum 115	36	? Biotite	37.05	3.45	12.66	12.22	0.42	18.1	0.56	0.83	8.96						94.25	72.53
Caleta	biotite syenite	TR018-03	Spectrum 116	36	? Biotite	34.74	3.96	12.68	14.53	0.49	14.9	0	0.76	8.83						90.89	64.6392
Caleta	biotite syenite	TR018-03	Spectrum 117	37	Olivine	39.5			17.44	0.62	43.53	0								101.09	81.6491
Caleta	biotite syenite	TR018-03	Spectrum 120	38	Augite	51.3	0.68	1.92	9.85	0.77	11.74	22.54	1.39							100.19	67.9963
Caleta	biotite syenite	TR018-03	Spectrum 121	38	Augite	51.24	0.68	1.94	9.62	0.7	12.21	22.74	1.28							100.41	69.3489
Caleta	biotite syenite	TR018-03	Spectrum 123	39	Na rich Orthoclase	65.89		21.19	0.24			1.51	8.42	4.26						101.51		16.5415
Caleta	biotite syenite	TR018-03	Spectrum 125	39	Na rich Orthoclase	64.14		20.53	0.23			1.68	7.95	4.1						98.63		18.9333
Caleta	biotite syenite	TR018-03	Spectrum 126	40	Olivine	37.85			17.85	1.17	41.76	0.19								98.82	80.659
Caleta	biotite syenite	TR018-03	Spectrum 129	40	?Phlogopite	38.53	1.91	11.5	6.59		22.37		0.98	8.81						90.69	85.8178
Caleta	biotite syenite	TR018-03	Spectrum 130	40	? Biotite	37.1	3.33	12.25	10.58	0.32	19.14		0.7	8.96						92.38	76.3305
Caleta	biotite syenite	TR018-03	Spectrum 131	40	? Biotite	33.5	5.34	12.81	15.65	0.59	13.1		0.8	8.43						90.22	59.8738
Caleta	biotite syenite	TR018-03	Spectrum 132	40	? Biotite	33.9	5.34	12.85	15.58	0.51	13.31		0.87	8.49						90.85	60.3626
Caleta	biotite syenite	TR018-03	Spectrum 133	41	Olivine	40.11			17.87	0.8	41.6	1.29				0.32				101.99	80.5816
Caleta	biotite syenite	TR018-03	Spectrum 134	41	Olivine	38.76			16.77	1.17	43	0.17				0				99.87	82.0491
Caleta	biotite syenite	TR018-03	Spectrum 135	41	? Biotite	36.17	4.18	13.18	15.11	0.54	15.47		0.71	8.9						94.26	64.6026
Caleta	biotite syenite	TR018-03	Spectrum 137	42	Amphibole	35.5	6.72	11.38	12.22	0.33	10.44	11.88	2.73	1.03						92.23	60.3637
Caleta	biotite syenite	TR018-03	Spectrum 138	42	Amphibole	39.58	6.21	12.1	13.61	0.32	11.66	12.1	2.94	1.16						99.68	60.4304
Caleta	biotite syenite	TR018-03	Spectrum 139	43	Olivine	38.49			17.37	1.31	42.39	0.15								99.71	81.3094
Caleta	biotite syenite	TR018-03	Spectrum 140	43	Olivine	38.02			19.47	1.94	37.54	0.89								97.86	77.4623
Caleta	biotite syenite	TR018-03	Spectrum 141	44	Olivine	39.23			15.04	0	45.31	0								99.58	84.3022
Caleta	biotite syenite	TR018-03	Spectrum 142	44	Olivine	39.44			15.51	0.23	45.36	0.2								100.74	83.9055
Caleta	biotite syenite	TR018-03	Spectrum 144	44	?Augite	53.41	0.26		4.59	0.57	16.13	23.37	0.6							98.93	86.2341
Caleta	biotite syenite	TR018-03	Spectrum 145	44	? Biotite	36.33	3.03	13.14	13.61	0.51	16.83		0.85	8.92						93.22	68.7923
Caleta	biotite syenite	TR018-03	Spectrum 146	44	? Biotite	33.93	5.48	13.5	16.69	0.61	12.72		0.78	8.48						92.19	57.6015
Caleta	biotite syenite	TR018-03	Spectrum 147	44	?Augite	47.98	0.8	2.26	9.42	0.67	11.47	21.39	1.19	0						95.18	68.4595
Caleta	olivine clinopyroxenite	TR018-04	Spectrum 148	45	Olivine	39.35			16.25	0.35	44.4	0.47								100.82	82.966
Caleta	olivine clinopyroxenite	TR018-04	Spectrum 149	45	Olivine	39.18			16.71	0	44.14	0.48								100.51	82.4831
Caleta	olivine clinopyroxenite	TR018-04	Spectrum 150	45	Olivine	38.77			16.36	0.29	43.78	0.38								99.58	82.6699
Caleta	olivine clinopyroxenite	TR018-04	Spectrum 152	62	Olivine	38.86			16.5	0.27	43.9									99.53	82.5868
Caleta	olivine clinopyroxenite	TR018-04	Spectrum 153	62	Olivine	39.25			16.54	0.26	44.26	0.47								100.78	82.6693
Caleta	olivine clinopyroxenite	TR018-04	Spectrum 154	62	Olivine	39.51			16.9	0.31	44.61	0.38								101.71	82.4728
Caleta	olivine clinopyroxenite	TR018-04	Spectrum 155	63	Augite/Aluminian Diopside	50.19	1.74	3.97	5.48		15.59	23.36	0.35			0.37				101.05	83.529
Caleta	olivine clinopyroxenite	TR018-04	Spectrum 156	63	Augite/Aluminian Diopside	49.45	1.69	3.75	5.36		15.06	23.11	0.37			0.35				99.14	83.3571
Caleta	olivine clinopyroxenite	TR018-04	Spectrum 157	63	Augite/Aluminian Diopside	44.77	3.53	7.44	6.66		12.98	23.27	0.42			0.68				99.75	77.6496
Caleta	olivine clinopyroxenite	TR018-04	Spectrum 158	63	Augite/Aluminian Diopside	43.89	3.77	7.61	6.55		12.57	22.67	0.46			0.48				98	77.3804
Caleta	olivine clinopyroxenite	TR018-04	Spectrum 160	63	Augite/Aluminian Diopside	44.64	2.69	6.28	5.66		13.09	22.45	0.34			0.71				95.86	80.4788
Caleta	olivine clinopyroxenite	TR018-04	Spectrum 161	64	Augite/Aluminian Diopside	47.34	2.54	5.98	6.03		13.81	23.26	0.44			0.38				99.78	80.3247
Caleta	olivine clinopyroxenite	TR018-04	Spectrum 162	64	Augite/Aluminian Diopside	48.69	2.19	4.99	5.89		14.9	23.52	0.37			0.34				100.89	81.8494
Caleta	olivine clinopyroxenite	TR018-04	Spectrum 163	64	Augite/Aluminian Diopside	48.12	2.2	5.84	5.72		14.33	23.53	0.4			0.29				100.43	81.7045
Caleta	olivine clinopyroxenite	TR018-04	Spectrum 164	64	Augite/Aluminian Diopside	49.59	2.17	4.81	5.72		15.32	23.64	0.32			0.39				101.96	82.6821
Caleta	olivine clinopyroxenite	TR018-04	Spectrum 165	64	Augite/Aluminian Diopside	49.71	1.64	3.95	5.65		15.19	23.47	0.26			0.39				100.26	82.7363
Caleta	olivine clinopyroxenite	TR018-04	Spectrum 166	64	Augite/Aluminian Diopside	46.44	3	6.77	6.24		13.67	23.67	0.45			0.56				100.8	79.6132
Caleta	olivine clinopyroxenite	TR018-04	Spectrum 167	64	Augite/Aluminian Diopside	46.88	2.98	6.67	6.3		13.72	23.53	0.5			0.42				101	79.517
Caleta	olivine clinopyroxenite	TR018-04	Spectrum 168	64	Augite/Aluminian Diopside	47.1	3	6.94	6.44		13.68	23.53	0.47			0.4				101.56	79.1085
Caleta	olivine clinopyroxenite	TR018-04	Spectrum 169	64	Augite/Aluminian Diopside	46.28	3.04	6.81	6.69		13.48	23.45	0.54			0.51				100.8	78.2222
Caleta	olivine clinopyroxenite	TR018-04	Spectrum 170	64	Augite/Aluminian Diopside	49.51	1.71	3.84	5.5		15.16	23.35	0.26			0.41				99.74	83.0895
Caleta	olivine clinopyroxenite	TR018-04	Spectrum 171	64	Augite/Aluminian Diopside	50.4	1.71	3.81	5.44		15.6	23.44	0.39			0.52				101.31	83.6383
Caleta	olivine clinopyroxenite	TR018-04	Spectrum 172	66	Olivine	39.16			16.45	0.32	43.92	0.47								100.32	82.637
Caleta	olivine clinopyroxenite	TR018-04	Spectrum 173	66	Olivine	39.15			16.15	0.4	44.05	0.38								100.13	82.9413
Caleta	olivine clinopyroxenite	TR018-04	Spectrum 174	66	Olivine	37.76			16.09	0.26	42.21	0.45								96.77	82.3832
Caleta	olivine clinopyroxenite	TR018-04	Spectrum 175	67	Olivine	38.83			16.39	0	43.97	0.44								99.63	82.7056
Caleta	olivine clinopyroxenite	TR018-04	Spectrum 176	67	Olivine	39.65			16.53	0.33	45.04	0.43								101.98	82.9267
Caleta	olivine clinopyroxenite	TR018-04	Spectrum 177	67	Olivine	40.49			16.84	0.27	45.52	0.48								103.6	82.8135
Caleta	olivine clinopyroxenite	TR018-04	Spectrum 178	68	Augite/Aluminian Diopside	44.63	3.22	7.66	6.81		12.88	23.17	0.45			0.65				99.47	77.1245
Caleta	olivine clinopyroxenite	TR018-04	Spectrum 179	68	Augite/Aluminian Diopside	44.69	3.45	7.57	6.77		12.8	23.12	0.51			0.47				99.38	77.1185
Caleta	olivine clinopyroxenite	TR018-04	Spectrum 180	68	Augite/Aluminian Diopside	46.28	2.54	6.7	6.79		13.61	23.22	0.49			0.55				100.18	78.1328
Caleta	olivine clinopyroxenite	TR018-04	Spectrum 181	68	Augite/Aluminian Diopside	49.53	1.88	3.96	5.83		14.96	23.14	0.41			0.32				100.03	82.0602
Caleta	olivine clinopyroxenite	TR018-04	Spectrum 182	68	Augite/Aluminian Diopside	49.44	1.99	4.04	5.73		15.3	23.26	0.44			0.36				100.56	82.6383
Caleta	olivine clinopyroxenite	TR018-04	Spectrum 183	68	Augite/Aluminian Diopside	50.04	1.75	3.91	5.22		15.35	23.56	0.39			0.33				100.55	83.9793
Caleta	olivine clinopyroxenite	TR018-04	Spectrum 184	68	Augite/Aluminian Diopside	50.26	1.81	4.29	5.88		15.24	23.62	0.36			0				101.46	82.207
Caleta	olivine clinopyroxenite	TR018-04	Spectrum 185	69	Olivine	39.41			16.29	0.31	44.69	0.39								101.09	83.0231
Caleta	olivine clinopyroxenite	TR018-04	Spectrum 186	69	Olivine	39.06			16.14	0.34	44.06	0.42								100.02	82.9533
Caleta	olivine clinopyroxenite	TR018-04	Spectrum 187	69	Olivine	38.36			16.16	0.29	43.07	0.37								98.25	82.6118
Caleta	olivine clinopyroxenite	TR018-04	Spectrum 188	70	Augite/Aluminian Diopside	46.55	3.09	7.59	7.12		13.21	23.56	0.49			0				101.61	76.7837
Caleta	olivine clinopyroxenite	TR018-04	Spectrum 189	70	Augite/Aluminian Diopside	45.85	3.51	7.71	7.2		12.96	23.29	0.42			0				100.94	76.2395
Caleta	olivine clinopyroxenite	TR018-04	Spectrum 190	70	Augite/Aluminian Diopside	45.05	3.75	7.97	7.35		12.8	23.14	0.53			0				100.59	75.6358
Caleta	olivine clinopyroxenite	TR018-04	Spectrum 191	70	Augite/Aluminian Diopside	44.81	3.25	7.31	6.48		12.58	22.97	0.46			0.55				98.41	77.5818
Caleta	olivine clinopyroxenite	TR018-04	Spectrum 192	70	Augite/Aluminian Diopside	45.22	3.09	7.22	6.4		12.86	23.16	0.44			0.46				98.85	78.175
Caleta	olivine clinopyroxenite	TR018-04	Spectrum 193	70	Augite/Aluminian Diopside	45	2.8	6.54	6.19		13.24	22.96	0.36			0.73				97.82	79.2223
Caleta	olivine clinopyroxenite	TR018-04	Spectrum 194	70	Augite/Aluminian Diopside	38.8	6.04	11.08	8.44		9.85	22.22	0.46			0				96.89	67.5367
Morteros	hornblendite	TR015-08	Spectrum 39	11	Amphibole	39.03	7.19	13	11.1		12.95	12.15	2.64	0.73						98.79
Morteros	hornblendite	TR015-08	Spectrum 40	11	Amphibole	38.93	7	13.09	11.13		12.88	12.03	2.63	0.8						98.49
Morteros	hornblendite	TR015-08	Spectrum 41	11	Amphibole	37.89	6.91	13.09	10.81		12.63	11.68	2.57	0.78						96.36
Morteros	hornblendite	TR015-08	Spectrum 44	12	Plag - Bytownite	49.4		31.75				14.66	3.44							99.25		82.4867
Morteros	hornblendite	TR015-08	Spectrum 45	12	Plag - Bytownite	48.29		32.03	0.46			15.2	2.86							98.84		85.452
Morteros	hornblendite	TR015-08	Spectrum 46	12	Plag - Bytownite	48.23		31.29	0.61			14.44	3.16							97.73		83.472
Morteros	hornblendite	TR015-08	Spectrum 47	22	Apatite	0.31					0.37	54.29			42.69		0.44			98.1
Morteros	hornblendite	TR015-08	Spectrum 48	22	Apatite	0.38					0.29	54.85			43.34		0.34			99.2
Morteros	hornblendite	TR015-08	Spectrum 49	22	Apatite	0					0.48	55.1			43.37		0.33
Morteros	hornblendite	TR015-08	Spectrum 50	23	Amphibole	39.86	7.07	13.31	11.12		13.36	12.17	2.89	0.81						100.59
Morteros	hornblendite	TR015-08	Spectrum 51	23	Amphibole	40.07	7.13	13.51	11.24		13.05	12.43	2.72	0.81						100.96
Morteros	hornblendite	TR015-08	Spectrum 52	23	Amphibole	40.34	7.13	13.53	11.42		13.51	12.22	2.79	0.83						101.77
Morteros	hornblendite	TR015-08	Spectrum 53	24	Amphibole	38.08	6.95	12.67	10.89	0	12.63	11.68	2.63	0.82						96.35
Morteros	hornblendite	TR015-08	Spectrum 54	24	Amphibole	38.72	6.87	12.99	10.92	0.25	12.86	12.07	2.62	0.72
Morteros	hornblendite	TR015-08	Spectrum 55	24	Amphibole	39.5	7.15	13.13	11.36	0.25	13.22	12.23	2.56	0.74						100.14
Morteros	hornblendite	TR015-08	Spectrum 56	24	Amphibole	40.82	7	13.86	11.04	0	13.63	12.3	2.86	0.84						102.35
Gaviotas	monzonite	TR016-05	Spectrum 2	2	Augite/Aluminian Diopside	45.29	3.87	7.57	7.96		12.07	23.1	0.7							100.56	72.9949
Gaviotas	monzonite	TR016-05	Spectrum 3	3	Plag - Anorthite	45.82		34.19	0.42			17.69	1.54							99.66		92.6983
Gaviotas	monzonite	TR016-05	Spectrum 4	3	Plag - Anorthite	46.8		33.61	0.54			16.92	1.92							99.79		90.6886
Gaviotas	monzonite	TR016-05	Spectrum 5	3	Plag - Bytownite	50.02		30.67	0.66			13.59	3.74							98.68		80.0636
Gaviotas	monzonite	TR016-05	Spectrum 6	4	Amphibole	39.1	7.45	14.1	10.89	0	13.13	12.29	2.52							99.48
Gaviotas	monzonite	TR016-05	Spectrum 7	4	Amphibole	39.27	7.01	13.12	11.9	0.31	12.64	12.05	2.67							98.97
Gaviotas	monzonite	TR016-05	Spectrum 9	4	Amphibole	38.54	7.25	13.91	10.21	0	13.23	12.36	2.46							97.96
Gaviotas	monzonite	TR016-05	Spectrum 10	4	Amphibole	38.33	7.08	14.06	10.02	0	13	12.39	2.5							97.38
Gaviotas	monzonite	TR016-05	Spectrum 11	4	Amphibole	38.17	7.3	14.02	9.96	0.25	13.14	12.01	2.53							97.38
Gaviotas	monzonite	TR016-05	Spectrum 13	4	Amphibole	37.72	7.28	13.65	10.11	0	12.82	12.19	2.4							96.17
Gaviotas	monzonite	TR016-05	Spectrum 14	4	Amphibole	37.78	7.16	13.69	9.93	0	12.91	12.07	2.41							95.95
Gaviotas	monzonite	TR016-05	Spectrum 16	5	Augite/Aluminian Diopside	45.64	3.21	7.03	8.24	0	12.28	23.03	0.63							100.06	72.6521
Gaviotas	monzonite	TR016-05	Spectrum 17	5	Augite/Aluminian Diopside	46.77	2.96	6.6	8.2	0.23	12.72	22.83	0.52							100.83	73.441
Gaviotas	monzonite	TR016-05	Spectrum 18	5	Augite/Aluminian Diopside	44.33	3.74	8.31	7.44	0	12.35	22.78	0.56							99.51	74.7412
Gaviotas	monzonite	TR016-05	Spectrum 19	6	Plag - Anorthite	46.36		32.86	0.57			16.55	1.97							98.31		90.2769
Gaviotas	monzonite	TR016-05	Spectrum 20	6	Plag - Anorthite	45.42		34.54	0.46			17.67	1.73							99.82		91.8622
Gaviotas	monzonite	TR016-05	Spectrum 21	6	Plag - Anorthite	45.65		33.81	0.62			17.17	1.62							98.87		92.1345
Gaviotas	monzonite	TR016-05	Spectrum 22	7	Augite/Aluminian Diopside	46.8	2.87	6.6	8.27	0	12.52	22.65	0.78							100.49	72.9633
Gaviotas	monzonite	TR016-05	Spectrum 23	7	Augite/Aluminian Diopside	48.02	2.45	5.77	7.88	0.32	13.02	22.78	0.67							100.91	74.6537
Gaviotas	monzonite	TR016-05	Spectrum 25	8	Amphibole	38.71	7.39	14.19	10.27		13.1	12.59	2.49	0.92						99.66	69.4545
Gaviotas	monzonite	TR016-05	Spectrum 26	8	Amphibole	38.13	7.23	13.54	10.32		12.93	12.18	2.52	0.87						97.72	69.073
Gaviotas	monzonite	TR016-05	Spectrum 27	8	Amphibole	37.43	8.11	12.61	10.21		12.27	12.29	2.37	0.8						96.09	68.1757
Gaviotas	monzonite	TR016-05	Spectrum 30	8	Apatite	0.46		0	0.29		0.39	53.03			41.15		0.44			95.76	70.5647
Gaviotas	monzonite	TR016-05	Spectrum 31	8	Feathery - Sanidine clay	61.55		21.47					7.35	7.54						97.91
Gaviotas	monzonite	TR016-05	Spectrum 32	9	Plag - Anorthite	45.28		34.17	0.53			17.7	1.73							99.41		91.8749
Gaviotas	monzonite	TR016-05	Spectrum 33	9	Plag - Anorthite	45.89		34.29	0.52			17.58	1.84							100.12		91.3491
Gaviotas	monzonite	TR016-05	Spectrum 34	9	Plag - Bytownite	51.69		32.44	0.58			14.53	3.46							102.7		82.2733
Gaviotas	monzonite	TR016-05	Spectrum 38	10	Apatite	0.46					0.27	54.25	0		42.28		0.63			97.89		100
Caleta	pyroxene hornblende gabbro	TEM_08A1	Spectrum 1	1	plagioclase	50.72	0.15	30.32	0.54			13.84	3.49	0.25						99.31		81.4223
Caleta	pyroxene hornblende gabbro	TEM_08A1	Spectrum 2	1	plagioclase	48.72	0.09	30.58	0.48			13.79	3.43	0.21						97.3		81.629
Caleta	pyroxene hornblende gabbro	TEM_08A1	Spectrum 3	2	cpx	45.04	2.56	6.09	7.21	0.05	15.23	22.23	0.54							98.96	79.0156
Caleta	pyroxene hornblende gabbro	TEM_08A1	Spectrum 4	2	cpx	44.95	2.85	6.43	7.72	0.25	14.91	22.15	0.56							99.81	77.4917
Caleta	pyroxene hornblende gabbro	TEM_08A1	Spectrum 5	2	cpx	46.66	2.43	5.58	7.57		15.77	22.5	0.57							101.08	78.7845
Caleta	pyroxene hornblende gabbro	TEM_08A1	Spectrum 6	2	cpx	46.5	2.18	5.11	7.53	0.11	16.17	22.01	0.58	0.04	-0.09		-0.03			100.12	79.2873
Caleta	pyroxene hornblende gabbro	TEM_08A1	Spectrum 8	2	cpx	45.44	2.43	5.65	7.44	0.15	12.93	22.42	1.12	0.02	-0.03		0.07			97.65	75.5977
Caleta	pyroxene hornblende gabbro	TEM_08A1	Spectrum 9	2	cpx	47.25	2.23	5.39	7.36	0.11	16.71	22.19	1.01	0.03	-0.04		-0.01			102.21	80.1869
Caleta	pyroxene hornblende gabbro	TEM_08A1	Spectrum 10	3	opq	0.21	16.02	4.84	67.61	0.6	6.9	0.05	0.13	0.01						96.36
Caleta	pyroxene hornblende gabbro	TEM_08A1	Spectrum 11	3	opq	0.1	16.24	4.58	68.43	0.81	6.11	0.06	0.21	-0.01						96.53
Caleta	pyroxene hornblende gabbro	TEM_08A1	Spectrum 12	3	opq	0.12	15.84	4.77	67.94	0.49	7.29	-0.01	0.09	-0.02						96.5
Caleta	pyroxene hornblende gabbro	TEM_08A1	Spectrum 13	4	cpx	45.25	2.64	6.56	7.16	0.2	15.25	22.28	0.52	0.02						99.88	79.1525
Caleta	pyroxene hornblende gabbro	TEM_08A1	Spectrum 14	4	cpx	45.37	2.42	6.13	7.1	0.13	15.53	22.21	0.47	0.02						99.37	79.5881
Caleta	pyroxene hornblende gabbro	TEM_08A1	Spectrum 15	4	cpx	45.74	2.41	5.83	7.02	0.19	16.04	22.19	0.56	0.01						100	80.288
Caleta	pyroxene hornblende gabbro	TEM_08A1	Spectrum 16	4	cpx	44.53	2.9	6.98	7.15	0.1	14.93	22.15	0.64	0.03						99.42	78.8237
Caleta	pyroxene hornblende gabbro	TEM_08A1	Spectrum 17	4	cpx	43.21	2.92	7.06	7.21	0.05	14.8	22.36	0.41	0						98.01	78.5368
Caleta	pyroxene hornblende gabbro	TEM_08A1	Spectrum 18	5	hbl	38.09	6.17	12.42	10.73	0.12	16.08	12.2	2.56	0.85						99.2		84.0433
Caleta	pyroxene hornblende gabbro	TEM_08A1	Spectrum 19	5	hbl	38.39	6.23	12.45	10.71	0.25	15.57	12	2.5	0.82						98.93		84.1395
Caleta	pyroxene hornblende gabbro	TEM_08A1	Spectrum 20	5	hbl	38.38	6.11	11.94	10.78	0.2	15.35	11.92	2.49	0.87						98.04		84.1037
Caleta	pyroxene hornblende gabbro	TEM_08A1	Spectrum 21	5	hbl	38.54	6.36	12.38	10.42	0.16	15.79	12.2	2.47	0.85	0.07					99.24		84.5174
Caleta	pyroxene hornblende gabbro	TEM_08A1	Spectrum 22	6	plagioclase	44.89	0.1	31.69	0.48			15.8	2.31	0.15						95.43		88.3169
Caleta	pyroxene hornblende gabbro	TEM_08A1	Spectrum 23	6	plagioclase	45.39	0.07	31.7	0.55			15.46	2.41	0.16						95.74		87.6387
Caleta	pyroxene hornblende gabbro	TEM_08A1	Spectrum 24	6	plagioclase	45.96	0.11	31.51	0.55			15.13	2.66	0.15						96.07		86.2757
Caleta	pyroxene hornblende gabbro	TEM_08A1	Spectrum 25	6	plagioclase	46.35	0.24	31.38	0.62			15.08	2.73	0.18						96.57		85.9252
Caleta	syenite lense	TEM_08A1	Spectrum 26	7	biotite	34.79	5.73	15.26	14.97	0.84	16.34	0.02	0.92	8.75	0					97.63
Caleta	syenite lense	TEM_08A1	Spectrum 27	7	biotite	34.57	6.02	14.96	14.81	0.94	15.9	0.01	0.78	8.77	0					96.75
Caleta	syenite lense	TEM_08A1	Spectrum 28	7	biotite	35.06	6.02	15.04	14.78	0.8	16.21	0.06	0.91	8.72	0					97.6
Caleta	syenite lense	TEM_08A1	Spectrum 29	7	biotite	37.94	6.04	16.11	14.97	0.93	17.4	0.01	1	9.01	0					103.41
Caleta	syenite lense	TEM_08A1	Spectrum 30	8	k-feld	62.07	0.15	20.77	0.07			2.08	8.07	3.31						96.53		22.1705
Caleta	syenite lense	TEM_08A1	Spectrum 31	8	k-feld	63	0.03	19.83	0.22			1.23	7.5	4.82						96.63		15.3441
Caleta	syenite lense	TEM_08A1	Spectrum 32	8	k-feld	62.76	0.07	20.32	0.22			1.37	7.8	4.25						96.79		16.2562
Caleta	syenite lense	TEM_08A1	Spectrum 33	8	k-feld	63.02	0.06	20.21	0.18			1.3	7.82	4.41						97		15.5212
Caleta	syenite lense	TEM_08A1	Spectrum 37	8	opq	0.18	8.76	3.58	77.08	3.25	1.92		0.18
Caleta	syenite lense	TEM_08A1	Spectrum 38	8	opq	0.12	8.95	3.19	76.96	3.4	1.95		0.24
Caleta	syenite lense	TEM_08A1	Spectrum 39	8	opq	0.17	8.63	3.3	77.03	3.28	1.92		0.17
Caleta	syenite lense	TEM_08A1	Spectrum 40	8	opq	0.22	8.5	3.02	75.4	3.34	2.05		0.05
Caleta	syenite lense	TEM_08A1	Spectrum 41	9	Zircon	30.96												62.63		93.59
Caleta	syenite lense	TEM_08A1	Spectrum 42	9	Zircon	30.47												61.51		91.98
Caleta	syenite lense	TEM_08A1	Spectrum 43	9	Zircon	31.24												60.95		92.19
Caleta	syenite lense	TEM_08A1	Spectrum 50	11	Zircon	33.24	0.05											66.71		100
Caleta	syenite lense	TEM_08A1	Spectrum 51	11	biotite	34.91	6.29	16.59	15.96	0.85	15.35		0.78	9.16						99.89
Caleta	syenite lense	TEM_08A1	Spectrum 52	11	biotite	34.87	6.3	16.41	15.84	0.87	15.54		0.92	9.13						99.86
Caleta	syenite lense	TEM_08A1	Spectrum 54	11	k-feld	60.04		21.25	0.19			3.18	8.09	2.11								30.2859
Caleta	syenite lense	TEM_08A1	Spectrum 55	11	k-feld	61.69		20.38				1.97	7.87	3.58								21.6701
Caleta	diopside olivine rich-lamproite	L2_53	Spectrum 92	1	cpx	48.52	0.68	1.93	4.51	0.15	14.34	22.62	0.57			0.33				93.65	85.0029
Caleta	diopside olivine rich-lamproite	L2_53	Spectrum 93	1	cpx	51.54	0.94	2.47	4.84	0.06	15.46	23.63	0.62			0.4				99.96	85.0612
Caleta	diopside olivine rich-lamproite	L2_53	Spectrum 94	1	cpx	48.1	0.89	2.88	4.19	0.05	14.19	22.73	0.54			0.37				93.94	85.7894
Caleta	diopside olivine rich-lamproite	L2_53	Spectrum 95	2	olivine	38.64			22.64	0.7	47.63	0.16								109.77	78.9483
Caleta	diopside olivine rich-lamproite	L2_53	Spectrum 96	2	olivine	39.12			22.62	0.71	47.83	0.14								110.74	79.0325
Caleta	diopside olivine rich-lamproite	L2_53	Spectrum 97	2	olivine	38.35			22.96	0.64	47.41	0.17								109.53	78.6365
Caleta	diopside olivine rich-lamproite	L2_53	Spectrum 98	2	olivine	37.95			22.25	0.63	47.24	0.16								108.23	79.1001
Caleta	diopside olivine rich-lamproite	L2_53	Spectrum 99	2	olivine	39.32			23.15	0.79	48.03									111.29	78.7162
Caleta	diopside olivine rich-lamproite	L2_53	Spectrum 100	2	olivine	38.87			22.6	0.66	48.43	0.19								110.75	79.2529
Caleta	diopside olivine rich-lamproite	L2_53	Spectrum 101	2	mica	36.02	2.8	13.41	9.13		22.94		1.23	8.26						93.79
Caleta	diopside olivine rich-lamproite	L2_53	Spectrum 102	2	mica	35.87	2.69	13.11	9.36		22.84		1.21	8.24						93.33
Caleta	diopside olivine rich-lamproite	L2_53	Spectrum 103	2	mica	36.35	2.86	13.49	9.37		23.17		1.16	8.25						94.66
Caleta	diopside olivine rich-lamproite	L2_53	Spectrum 104	2	mica	36.2	2.9	13.3	9.17		23.33		1.21	8.22						94.33
Caleta	diopside olivine rich-lamproite	L2_53	Spectrum 105	2	mica	36.13	2.66	13.73	9.06	0.17	23.37		1.22	8.32						94.66
Caleta	diopside olivine rich-lamproite	L2_53	Spectrum 106	2	mica	35.09	2.76	13.28	9.44		22.43		1.07	8.21						92.29
Caleta	diopside olivine rich-lamproite	L2_53	Spectrum 107	2	cpx	51.21	0.17	1.12	5.53	0.19	18.21	22.6	0.66							99.69	85.4439
Caleta	diopside olivine rich-lamproite	L2_53	Spectrum 108	2	cpx	51.08	0.24	1.26	5.73	0.25	18.53	22.58	0.56							100.22	85.2173
Caleta	diopside olivine rich-lamproite	L2_53	Spectrum 109	3	cpx	50.6	0.72	1.94	4.45		18.51	23.22	0.67			0.28				100.4	88.1162
Caleta	diopside olivine rich-lamproite	L2_53	Spectrum 110	3	cpx	50.26	0.8	2.68	4.34	0.19	18.18	23.13	0.57			0.46				100.59	88.1897
Caleta	diopside olivine rich-lamproite	L2_53	Spectrum 111	3	cpx	51.18	0.96	2.52	4.27		19.73	23.18	0.46			0.39				102.68	89.1736
Caleta	diopside olivine rich-lamproite	L2_53	Spectrum 112	3	cpx	51.33	0.42	1.62	5.73	0.23	18.04	22.79								100.16	84.8765
Caleta	diopside olivine rich-lamproite	L2_53	Spectrum 113	3	mica	38.84	3.83	14.57	10.1		24.05		1.38	8.78						101.57
Caleta	diopside olivine rich-lamproite	L2_53	Spectrum 114	3	mica	38.62	3.89	14.64	10.08		24.17		1.39	8.64						101.43
Caleta	diopside olivine rich-lamproite	L2_53	Spectrum 115	3	cpx	54.67	0.33	1.32	6.08	0.26	19.59	23.65	0.78							106.67	85.1711
Caleta	diopside olivine rich-lamproite	L2_53	Spectrum 116	3	cpx	54.93	0.35	1.31	6.34		19.72	24.26	0.67							107.58	84.7202
Caleta	diopside olivine rich-lamproite	L2_53	Spectrum 117	3	apatite	0.46			0.36		0.52	54.69	1.69		44.48		0.63			103.13
Caleta	olivine pyroxene-hornblende gabbro	TEM_17B2	Spectrum 119	1	olivine	35.5			25.61	0.65	36	0								97.76	71.4758
Caleta	olivine pyroxene-hornblende gabbro	TEM_17B2	Spectrum 120	1	olivine	35.4			25.22	0.53	36.11	-0.01								97.25	71.8494
Caleta	olivine pyroxene-hornblende gabbro	TEM_17B2	Spectrum 121	1	olivine	33.22			24.99	0.6	33.77	0.09								92.67	70.665
Caleta	olivine pyroxene-hornblende gabbro	TEM_17B2	Spectrum 122	1	olivine	33.5			25.06	0.54	34.15	0.02								93.26	70.8386
Caleta	olivine pyroxene-hornblende gabbro	TEM_17B2	Spectrum 123	1	feldspar	57.35		25.92				7.82	7.08							98.17		54.9695
Caleta	olivine pyroxene-hornblende gabbro	TEM_17B2	Spectrum 124	1	feldspar	57.22		25.32	0.35			7.5	7.09	0.14						97.61		53.8982
Caleta	olivine pyroxene-hornblende gabbro	TEM_17B2	Spectrum 125	1	feldspar	56.65		25.12				7.34	7.34	0.17						96.62		52.4986
Caleta	olivine pyroxene-hornblende gabbro	TEM_17B2	Spectrum 126	1	feldspar	56.73		25.07				7.36	7.1	0.15						96.4		53.3946
Caleta	olivine pyroxene-hornblende gabbro	TEM_17B2	Spectrum 127	1	feldspar	54.98		24.89				7.56	6.72	0.16						94.31		55.4238
Caleta	olivine pyroxene-hornblende gabbro	TEM_17B2	Spectrum 128	1	feldspar	53.39		25.56	0.18			9.04	6.2	0.12	0.57					95.06		61.7071
Caleta	olivine pyroxene-hornblende gabbro	TEM_17B2	Spectrum 129	1	apatite	1.27		0.37	0.3		0.32	53.3			42.82					98.59
Caleta	olivine pyroxene-hornblende gabbro	TEM_17B2	Spectrum 130	1	apatite	0.39						54.11			44.07					98.74
Caleta	olivine pyroxene-hornblende gabbro	TEM_17B2	Spectrum 131	2	opq		48.36	0.3	46.47	1.86	2.49									99.48
Caleta	olivine pyroxene-hornblende gabbro	TEM_17B2	Spectrum 132	2	opq		48.93	0.28	45.44	1.36	3.28									99.29
Caleta	olivine pyroxene-hornblende gabbro	TEM_17B2	Spectrum 133	2	biotite	35.18	5.96	14.29	12.46		18.46		0.66	9.1						96.12
Caleta	olivine pyroxene-hornblende gabbro	TEM_17B2	Spectrum 134	2	biotite	34.98	6.23	14.14	12.33		18.47		0.73	8.9						95.79
Caleta	olivine pyroxene-hornblende gabbro	TEM_17B2	Spectrum 135	2	biotite	35.25	5.88	13.83	11.65		19.25		0.79	8.76						95.41
Caleta	olivine pyroxene-hornblende gabbro	TEM_17B2	Spectrum 136	2	biotite	35.13	6.33	13.62	11.7		18.88		0.69	8.8						95.15
Caleta	olivine pyroxene-hornblende gabbro	TEM_17B2	Spectrum 137	2	biotite	35.77	6.1	14.15	7.84		22.67		0.74	9.24						96.51
Caleta	olivine pyroxene-hornblende gabbro	TEM_17B2	Spectrum 138	2	biotite	35.92	6.86	14.03	9.14		23.94		0.67	9.04						99.6
Caleta	olivine pyroxene-hornblende gabbro	TEM_17B2	Spectrum 139	2	biotite	36.74	6.04	14.5	7.8		23.24		0.67	9.37						98.98
Caleta	olivine pyroxene-hornblende gabbro	TEM_17B2	Spectrum 140	4	cpx	48.62	1.11	3.29	4.69	0.18	18.2	22.68	0.26			0.37				99.4	87.3698
Caleta	olivine pyroxene-hornblende gabbro	TEM_17B2	Spectrum 141	4	cpx	48.6	1	3.18	5.04	0.18	18.43	22.76	0.25			0.39				99.84	86.6995
Caleta	olivine pyroxene-hornblende gabbro	TEM_17B2	Spectrum 142	4	cpx	49.55	1.13	5	4.94		18.63	23.04	0.17			0.43				102.89	87.051
Caleta	olivine pyroxene-hornblende gabbro	TEM_17B2	Spectrum 145	4	cpx	49.26	1.13	3.59	4.76		18.51	22.66	0.18			0.69				100.78	87.3927
Caleta	olivine pyroxene-hornblende gabbro	TEM_17B2	Spectrum 146	4	cpx	49.42	1.24	3.7	4.63	0.09	18.52	23.22	0.28			0.82				101.92	87.7004
Caleta	olivine pyroxene-hornblende gabbro	TEM_17B2	Spectrum 147	4	cpx	50	0.95	3.32	4.41		19.03	23.36				0.81				101.88	88.4955
Caleta	olivine pyroxene-hornblende gabbro	TEM_17B2	Spectrum 148	4	cpx	51.9	0.77	2.23	4.27		19.77	23.21	0.28			0.78				103.21	89.1931
Caleta	olivine pyroxene-hornblende gabbro	TEM_17B2	Spectrum 149	4	cpx	51.81	0.62	2.29	4.25		19.86	23.4	0.27			0.87				103.38	89.2818
Caleta	olivine pyroxene-hornblende gabbro	TEM_17B2	Spectrum 150	4	cpx	48.65	1.47	4.34	7.62		16.23	22.65	0.5							101.47	79.1527
Caleta	olivine pyroxene-hornblende gabbro	TEM_17B2	Spectrum 151	4	feldpar	55.42		25.28	0.48			8.05	6.83	0.15						96.21		56.5711
Caleta	olivine pyroxene-hornblende gabbro	TEM_17B2	Spectrum 152	4	feldspar	56.63		25.51	0.23			7.68	7.23	0.17						97.45		54.0016
Caleta	olivine pyroxene-hornblende gabbro	TEM_17B2	Spectrum 153	4	feldpar	56.88		26.85	0.3			8.48	6.89							99.4		57.6315
Caleta	olivine pyroxene-hornblende gabbro	TEM_17B2	Spectrum 154	4	hbl	42.25	4.56	10.51	11.67	0.22	16.62	11.63	2.7	1.1						101.27
Caleta	olivine pyroxene-hornblende gabbro	TEM_17B2	Spectrum 155	4	hbl	41.67	4.32	10.88	11.82		16.32	11.78	2.71	1.11						100.61
Caleta	olivine pyroxene-hornblende gabbro	TEM_17B2	Spectrum 156	4	hbl	36.71	6.67	14.27	10.11		20.96		0.64	9.28						98.64
Caleta	olivine pyroxene-hornblende gabbro	TEM_17B2	Spectrum 157	5	cpx	51.94	0.21	0.88	7.18	0.36	18.6	22	0.48							101.64	82.1996
Caleta	olivine pyroxene-hornblende gabbro	TEM_17B2	Spectrum 158	5	cpx	52.16	0.44	1.24	7.22	0.29	18.37	22.08	0.48							102.27	81.9348
Caleta	olivine pyroxene-hornblende gabbro	TEM_17B2	Spectrum 159	5	cpx	52.33	0.53	1.59	7.76	0.29	17.97	22.07	0.68							103.21	80.4992
Caleta	olivine pyroxene-hornblende gabbro	TEM_17B2	Spectrum 160	5	opq		49.92		47.75	1.23	3.09									101.99
Caleta	olivine pyroxene-hornblende gabbro	TEM_17B2	Spectrum 161	5	opq		3.92	1.34	87.95	0.45	1.04					1.5				96.87
Caleta	olivine pyroxene-hornblende gabbro	TEM_17B2	Spectrum 162	5	opq		3.74	1.24	87.26	0.46	1.25					1.49				96.02
Caleta	olivine pyroxene-hornblende gabbro	TEM_17B2	Spectrum 163	5	feldspar	57.95		26.14	0.39			7.77	7.25	0.22						99.73		54.2223
Fasnia	clinopyroxenite	TEM_21_13	Spectrum 71	2	apatite	0.87	42.46		0.36		0.4	53.9		0	42.46				0.12	98.77
Fasnia	clinopyroxenite	TEM_21_13	Spectrum 72	2	apatite	0.24	44.24		0.16		0.42	55.46		0.25	44.24		0.35		0.25	101.13
Fasnia	clinopyroxenite	TEM_21_13	Spectrum 73	2	apatite	0.57	44.2		0.23		0.52	54.55			44.2		0.68		0.19	100.94
Fasnia	clinopyroxenite	TEM_21_13	Spectrum 74	2	apatite	1.46	42.39		0.32		0.64	54.56	0.31		42.39		1.23		0.04	100.94
Fasnia	clinopyroxenite	TEM_21_13	Spectrum 75	3	apatite	0.98	41.89				0.57	53.24			41.89		0.71		0.22	97.6
Fasnia	clinopyroxenite	TEM_21_13	Spectrum 76	3	apatite	1	43.11				0.58	54.69			43.11		0.9		0.34	100.62
Fasnia	clinopyroxenite	TEM_21_13	Spectrum 78	4	olivine	38.48			21.71	0.43	39.36	0.3								100.28	76.3695
Fasnia	clinopyroxenite	TEM_21_13	Spectrum 79	4	olivine	38.73			21.59	0.41	39.71	0.27								100.7	76.6283
Fasnia	clinopyroxenite	TEM_21_13	Spectrum 82	4	cpx	45.57	1.91	6.89	6.82		15.91	22.92	0.42							100.42	80.6146
Fasnia	clinopyroxenite	TEM_21_13	Spectrum 83	5	olivine	37.58			18.7	0.38	37.72	0.26								94.64	78.2405
Fasnia	clinopyroxenite	TEM_21_13	Spectrum 84	5	olivine	37.63			18.66	0.48	38.04	0.24								95.05	78.4202
Fasnia	clinopyroxenite	TEM_21_13	Spectrum 85	5	olivine	39.44			18.68	0.47	40.99	0.27								99.85	79.64
Fasnia	clinopyroxenite	TEM_21_13	Spectrum 86	5	apatite	0.85					0.41	53.22		0	41.95		0.78		0.26	97.48
Fasnia	clinopyroxenite	TEM_21_13	Spectrum 88	5	cpx	46.11	1.66	5.84	6.13	0.17	12.56	22.56	0.2							95.22	78.5058
Fasnia	clinopyroxenite	TEM_21_13	Spectrum 90	5	cpx	43.78	2.34	6.83	6.72	0.09	11.65	22.02	0.44							93.86	75.5523
Fasnia	clinopyroxenite	TEM_21_13	Spectrum 91	5	apatite	1.25					0.56	52.24			40.13		1.23		0.31	95.71
Caleta	foid hornblendite	TR018_10	Spectrum 164	1	hayeen	30.54		25.92	0.32			10.61	13.4	0.7	0		13.4			94.88
Caleta	foid hornblendite	TR018_10	Spectrum 165	1	hayeen	30.07		25.39	0.26			10.42	11.66	0.89	0		13.16			91.86
Caleta	foid hornblendite	TR018_10	Spectrum 166	1	hayeen	30.44		26.11	0.21			10.56	14.3	0.83	0		13.52			95.98
Caleta	foid hornblendite	TR018_10	Spectrum 167	1	hayeen	30.71		26.34	0.21			10.76	14.55	0.8	0		13.44			96.8
Caleta	foid hornblendite	TR018_10	Spectrum 168	1	apatite	0.42					0.27	55.69	0.19		45		0.43	0	0.22	102.22
Caleta	foid hornblendite	TR018_10	Spectrum 169	1	apatite	0.59					0.3	54.66	0.29		44.3		0.58	0	0.38	101.09
Caleta	foid hornblendite	TR018_10	Spectrum 170	1	hbl	38.45	6.19	11.53	11.24	0.25	15.04	11.75	2.66	1.06						98.17
Caleta	foid hornblendite	TR018_10	Spectrum 171	1	hbl	39.12	5.96	11.13	11.17	0.29	15.22	11.58	2.64	1.05						98.16
Caleta	foid hornblendite	TR018_10	Spectrum 172	2	hayeen	30.43		25.85	0.22			10.43	13.74	0.74	0		13.23			94.64
Caleta	foid hornblendite	TR018_10	Spectrum 173	2	hayeen	30.14		25.68	0.24			10.65	13.78	0.69	0		13.48			94.67
Caleta	foid hornblendite	TR018_10	Spectrum 174	2	hayeen	29.22		24.73	0.33			10.41	13.11	0.79	0		12.8			91.38
Caleta	foid hornblendite	TR018_10	Spectrum 175	2	hayeen	30.19		25.78	0.25			10.47	14.14	0.84	0		13.17			94.84
Caleta	foid hornblendite	TR018_10	Spectrum 176	3	cpx	46.06	2.06	4.37	7.98	0.41	15.31	22	0.65							98.83	77.3755
Caleta	foid hornblendite	TR018_10	Spectrum 177	3	cpx	46.4	1.94	4.41	7.92	0.29	14.93	22.14	0.87							98.91	77.0662
Caleta	foid hornblendite	TR018_10	Spectrum 178	3	cpx	47.03	1.84	3.95	7.78	0.37	15.44	21.94	0.69							99.05	77.9624
Caleta	foid hornblendite	TR018_10	Spectrum 179	3	cpx	47.17	1.98	4.58	7.53	0.39	15.77	22.09	0.8							100.31	78.873
Caleta	foid hornblendite	TR018_10	Spectrum 182	3	cpx	49	1.39	2.86	7.8	0.34	16.12	22.08	0.75							100.34	78.6509
Caleta	foid hornblendite	TR018_10	Spectrum 183	3	cpx	48.96	1.39	3.12	7.48	0.36	16.38	22.39	0.84							100.93	79.6068
Caleta	foid hornblendite	TR018_10	Spectrum 184	3	cpx	47.14	2.11	4.59	7.99	0.29	15.14	22.08	0.77							100.1	77.1574
Caleta	foid hornblendite	TR018_10	Spectrum 185	3	cpx	46.05	1.98	4.45	7.71	0.31	15.41	22.27	0.64							98.83	78.084
Caleta	foid hornblendite	TR018_10	Spectrum 186	4	hbl	41.62	6.32	12.55	11.63	0.37	16.18	11.75	2.91	1.04						104.39
Caleta	foid hornblendite	TR018_10	Spectrum 187	4	hbl	39.44	5.8	12.11	11.35	0.37	15.39	11.91	2.51	1.15						100.04
Caleta	foid hornblendite	TR018_10	Spectrum 188	4	hbl	36.32	6.39	12.78	11.8	0.38	14.08	11.91	2.5	0.93						97.1
Caleta	foid hornblendite	TR018_10	Spectrum 189	4	hbl	37.29	6.26	12.86	11.46	0.3	14.24	11.94	2.7	0.87						97.92
Caleta	foid hornblendite	TR018_10	Spectrum 190	4	hbl	36.56	6.3	12.43	11.76	0.24	13.98	12.16	2.73	0.89						97.05
Caleta	foid hornblendite	TR018_10	Spectrum 191	4	hbl	38.33	5.86	11.18	11.13	0.4	15.13	11.7	2.61	1.05						97.38
Caleta	foid hornblendite	TR018_10	Spectrum 192	4	hbl	30.6	5.72	8.91	10.5	0.24	11.4	10.92	1.95	0.95						81.19
Caleta	foid hornblendite	TR018_10	Spectrum 193	4	hbl	35.43	5.96	10.47	10.86	0.24	13.56	11.41	2.3	0.94						91.17
Caleta	foid hornblendite	TR018_10	Spectrum 194	4	hbl	36.9	5.97	10.81	10.93	0.43	14.33	11.31	2.34	1						94.03
Caleta	foid hornblendite	TR018_10	Spectrum 195	4	apatite	0.59			0.35		0.28	53.86			42.89		0.63		0.32	98.92
Caleta	foid hornblendite	TR018_10	Spectrum 196	4	apatite	0.63			0.47		0.37	53.62	0.3		42.71		0.75		0.2	99.04
Caleta	foid hornblendite	TR018_10	Spectrum 198	4	hbl	39.39	6.12	12.05	11.56	0.23	15.7	12.21	2.67	1.04						100.98
Caleta	foid hornblendite	TR018_10	Spectrum 199	4	hbl	39.65	6.09	11.57	11.17	0.39	15.5	11.76	2.72	1.14						99.99
Caleta	foid hornblendite	TR018_10	Spectrum 200	4	hbl	39.87	6.15	11.67	11.44	0.27	15.62	12.09	2.92	1.12						101.15
Caleta	foid hornblendite	TR018_10	Spectrum 201	4	hbl	39.82	6.35	11.75	11.68	0.25	15.42	12	2.55	1.07						100.88
Caleta	foid hornblendite	TR018_10	Spectrum 202	4	apatite	0.57			0.34		0.32	54.9	0.23		43.12				0.14	100.85
San Juan	gabbro	TR022-08	Line scan 1	180	cpx	52.407	1.26034	2.6278	7.86989	0.570643	13.6868	22.0157	0.998809							101.437	75.6107
San Juan	gabbro	TR022-08	Line scan 1	240	cpx	49.038	2.62557	6.18598	7.34054	0.004098	13.9952	22.7466	0.514797							102.451	77.2657
San Juan	gabbro	TR022-08	Line scan 1	260	cpx	48.9309	2.41862	6.27583	7.0869	-0.117444	14.1992	23.0084	0.644121							102.446	78.1257
San Juan	gabbro	TR022-08	Line scan 1	280	cpx	48.7576	2.56171	6.64281	7.22272	0.215579	13.8711	23.0979	0.485172							102.855	77.3932
San Juan	gabbro	TR022-08	Line scan 1	300	cpx	48.3599	2.50822	6.51438	7.74506	0.139477	13.765	22.7423	0.659364							102.434	76.0084
San Juan	gabbro	TR022-08	Line scan 1	320	cpx	48.4772	2.46519	5.91821	7.70406	0.417326	12.9829	22.6804	0.804681							101.45	75.0252
San Juan	gabbro	TR022-08	Line scan 1	340	cpx	53.0827	1.22575	1.98307	7.79265	0.865809	14.3878	22.6158	0.912826							102.866	76.6968
San Juan	gabbro	TR022-08	Line scan 1	380	cpx	52.7009	1.28407	2.20507	8.3477	0.743009	14.1682	21.9022	1.11019							102.461	75.1585
San Juan	gabbro	TR022-08	Line scan 1	400	cpx	51.9698	1.08964	2.18453	8.05476	0.721906	14.1451	22.3871	1.0998							101.653	75.7895
San Juan	gabbro	TR022-08	Line scan 1	420	cpx	52.6687	1.44884	2.86368	7.82788	0.569351	13.8614	21.9158	0.960896							102.117	75.9418
San Juan	gabbro	TR022-08	Line scan 1	440	cpx	51.1808	1.82996	3.69489	8.23959	0.514158	14.0828	22.3976	0.991912							102.932	75.2888
San Juan	gabbro	TR022-08	Line scan 1	460	cpx	48.7338	2.41959	5.27714	7.91343	0.455877	13.176	22.7438	0.697421							101.417	74.7987
San Juan	gabbro	TR022-08	Line scan 1	480	cpx	47.2221	3.25457	6.77425	7.95955	0.19418	12.8493	22.5719	0.809047							101.635	74.2114
San Juan	gabbro	TR022-08	Line scan 1	500	cpx	47.9451	2.94184	6.08915	7.76274	0.312233	13.2878	23.0039	0.794929							102.138	75.3168
San Juan	gabbro	TR022-08	Line scan 1	520	cpx	47.4604	3.19159	6.75046	8.15245	0.111043	12.9977	22.7943	0.817284							102.275	73.9722
San Juan	gabbro	TR022-08	Line scan 1	540	cpx	46.6316	3.42184	7.40622	7.66488	0.203731	12.5515	22.6601	0.703336							101.243	74.4836
San Juan	gabbro	TR022-08	Line scan 1	560	cpx	46.5128	3.15107	7.46495	7.44486	0.0739559	12.7531	22.8956	0.507844							100.804	75.3306
San Juan	gabbro	TR022-08	Line scan 1	580	cpx	46.7227	3.29684	7.69368	7.68745	0.175766	13.2277	22.8247	0.567884							102.197	75.4135
San Juan	gabbro	TR022-08	Line scan 1	600	cpx	46.5346	3.38518	8.53146	7.46974	0.00533446	12.4745	22.6953	0.705079							101.801	74.855
San Juan	gabbro	TR022-08	Line scan 1	620	cpx	45.8169	3.57363	8.76917	7.66276	0.246946	12.5276	22.7941	0.6132							102.004	74.4527
San Juan	gabbro	TR022-08	Line scan 1	640	cpx	45.2954	3.63175	8.27578	7.58078	0.401253	12.8725	22.8487	0.574677							101.481	75.1671
San Juan	gabbro	TR022-08	Line scan 1	660	cpx	44.809	3.60423	9.17327	7.99166	0.225468	12.4101	22.6996	0.492413							101.406	73.4618
San Juan	gabbro	TR022-08	Line scan 1	680	cpx	45.0756	3.97315	8.85987	7.87824	0.124098	12.1035	22.8501	0.563426							101.428	73.2523
San Juan	gabbro	TR022-08	Line scan 1	700	cpx	44.6551	3.93727	9.60274	7.94277	0.280503	11.9898	22.8302	0.651466							101.89	72.9061
San Juan	gabbro	TR022-08	Line scan 1	720	cpx	44.5534	3.61611	9.20284	7.64502	0.0200698	12.2697	22.9682	0.581709							100.857	74.0996
San Juan	gabbro	TR022-08	Line scan 1	740	cpx	44.6632	3.87687	8.86411	8.02141	0.155692	12.3169	22.6669	0.658419							101.224	73.2418
San Juan	gabbro	TR022-08	Line scan 1	760	cpx	45.322	3.7071	8.73027	8.18079	0.0461839	12.0386	22.6364	0.496626							101.158	72.4002
San Juan	gabbro	TR022-08	Line scan 1	780	cpx	46.7859	3.27331	7.74459	7.21174	0.176851	12.722	22.6532	0.582664							101.15	75.8723
San Juan	gabbro	TR022-08	Line scan 2	20	cpx	46.5269	3.40359	8.00942	7.82459	0.0171635	12.8749	23.1446	0.462541							102.264	74.5751
San Juan	gabbro	TR022-08	Line scan 2	40	cpx	45.4274	3.80673	8.74751	7.63174	0.062008	12.8165	22.8316	0.375405							101.699	74.9602
San Juan	gabbro	TR022-08	Line scan 2	60	cpx	45.6849	3.95893	9.22846	7.64538	0.0377899	12.3192	23.0918	0.37252							102.339	74.1758
San Juan	gabbro	TR022-08	Line scan 2	80	cpx	45.7	3.578	8.49471	8.00601	0.0930415	12.8796	22.861	0.471399							102.084	74.145
San Juan	gabbro	TR022-08	Line scan 2	100	cpx	46.3673	3.86473	7.92241	8.02403	0.0901241	12.5004	22.7253	0.64275							102.137	73.5244
San Juan	gabbro	TR022-08	Line scan 2	120	cpx	47.0172	3.11125	7.24044	7.19495	0.182992	12.9491	23.0201	0.415456							101.132	76.237
San Juan	gabbro	TR022-08	Line scan 2	140	cpx	47.2885	2.90348	7.37623	7.25381	0.137771	13.4592	22.9019	0.643448							101.964	76.7849
San Juan	gabbro	TR022-08	Line scan 2	160	cpx	47.0382	2.94599	7.27964	7.51867	0.150031	13.3223	22.7992	0.619059							101.673	75.9533
San Juan	gabbro	TR022-08	Line scan 2	180	cpx	47.017	3.00849	7.32939	7.72768	0.0784373	13.3023	23.1632	0.461392							102.088	75.4211
San Juan	gabbro	TR022-08	Line scan 2	200	cpx	46.3484	3.23007	7.60915	7.37543	0.0682025	12.9231	22.7346	0.412616							100.702	75.7483
San Juan	gabbro	TR022-08	Line scan 2	220	cpx	46.3435	3.60962	7.99335	7.10779	0.00792247	13.1978	22.6671	0.548396							101.475	76.7978
San Juan	gabbro	TR022-08	Line scan 2	240	cpx	46.8099	3.22966	7.99832	7.39158	0.106336	12.7193	22.6891	0.5357							101.48	75.4146
San Juan	gabbro	TR022-08	Line scan 2	260	cpx	48.1036	2.95777	6.95058	7.53265	0.0757798	13.5222	22.825	0.544279							102.512	76.1905
San Juan	gabbro	TR022-08	Line scan 2	280	cpx	47.5131	2.55309	6.83191	7.49632	0.141092	12.9519	22.805	0.542011							100.834	75.4896
San Juan	gabbro	TR022-08	Line scan 2	300	cpx	48.0108	3.05887	7.42191	7.12146	0.0520615	13.9513	22.6358	0.649879							102.902	77.7392
San Juan	gabbro	TR022-08	Line scan 2	320	cpx	47.3565	3.33781	7.46139	7.34097	0.0859846	13.3709	22.9063	0.551657							102.411	76.453
San Juan	gabbro	TR022-08	Line scan 2	340	cpx	47.5873	3.15828	7.25236	7.39324	-0.0480197	13.3736	22.5444	0.511681							101.773	76.3287
San Juan	gabbro	TR022-08	Line scan 2	360	cpx	47.2051	2.95363	7.20291	7.24609	0.253101	13.3117	23.0852	0.408954							101.667	76.607
San Juan	gabbro	TR022-08	Line scan 2	380	cpx	46.742	3.08985	8.08212	7.76842	0.0716735	13.5307	23.1205	0.502339							102.908	75.6386
San Juan	gabbro	TR022-08	Line scan 2	420	cpx	47.828	3.09804	7.42189	7.63461	0.124029	13.239	22.8014	0.41764							102.565	75.557
San Juan	gabbro	TR022-08	Line scan 2	440	cpx	47.1272	2.90234	7.15538	7.41502	0.0560299	13.1059	22.8195	0.60926							101.191	75.9077
San Juan	gabbro	TR022-08	Line scan 2	460	cpx	46.8184	3.49325	7.90782	7.40414	0.169139	13.2837	22.9257	0.437998							102.44	76.18
San Juan	gabbro	TR022-08	Line scan 2	480	cpx	46.2604	3.36583	7.88779	7.44956	0.104645	12.8413	22.6664	0.508751							101.085	75.4468
San Juan	gabbro	TR022-08	Line scan 2	500	cpx	46.6695	3.08206	7.18182	7.18642	0.220413	13.3224	22.7591	0.49025							100.912	76.7692
San Juan	gabbro	TR022-08	Line scan 2	520	cpx	47.3345	3.06835	7.05089	7.44421	0.218652	13.4799	22.5773	0.453436							101.627	76.3476
San Juan	gabbro	TR022-08	Line scan 2	540	cpx	47.3578	2.85707	7.10395	7.34311	0.150766	13.4021	22.7831	0.538632							101.537	76.4898
San Juan	gabbro	TR022-08	Line scan 2	560	cpx	47.255	2.97942	7.28946	7.25918	0.0861951	13.6855	22.8191	0.371805							101.746	77.0678
San Juan	gabbro	TR022-08	Line scan 2	580	cpx	47.2926	3.04498	7.16688	7.2138	0.170367	13.2588	22.5297	0.428298							101.105	76.6157
San Juan	gabbro	TR022-08	Line scan 2	600	cpx	46.0225	3.21718	7.89955	7.66322	0.121368	13.0249	22.6647	0.438631							101.052	75.185
San Juan	gabbro	TR022-08	Line scan 2	620	cpx	49.2266	2.11967	4.48997	8.05936	0.440307	13.4323	22.182	0.82725							100.777	74.8174
San Juan	gabbro	TR022-08	Line scan 2	640	cpx	47.6033	2.94158	6.37714	8.06853	0.324002	13.206	22.4392	0.364911							101.325	74.4743
San Juan	gabbro	TR022-08	Line scan 2	660	cpx	47.8575	2.89504	6.09469	8.08746	0.232275	13.1706	22.2956	0.782258							101.415	74.3787
San Juan	gabbro	TR022-08	Line scan 2	680	cpx	48.7203	2.44624	4.89416	8.41872	0.426946	13.1071	22.0653	0.977716							101.056	73.5122
San Juan	gabbro	TR022-08	Line scan 2	700	cpx	48.7772	2.48217	5.35674	7.72383	0.143158	13.2393	22.2023	0.636366							100.561	75.3422
San Juan	gabbro	TR022-08	Line scan 2	720	cpx	46.6195	2.90872	7.21541	7.84909	0.0972995	12.9923	22.7858	0.681798							101.15	74.6877
San Juan	gabbro	TR022-08	Line scan 2	740	cpx	47.8523	2.6198	5.44812	7.97337	0.338677	13.0603	22.3447	0.812877							100.45	74.4889
San Juan	gabbro	TR022-08	Line scan 2	760	cpx	46.6262	3.24879	7.37975	7.35346	0.0837687	13.0989	22.3716	0.485182							100.648	76.0501
San Juan	gabbro	TR022-08	Line scan 2	780	cpx	47.1936	2.68348	6.3411	7.77378	0.272998	13.175	22.647	0.462142							100.549	75.1315
San Juan	gabbro	TR022-08	Line scan 2	800	cpx	47.1249	2.95201	6.9917	7.29101	0.244636	13.0858	22.6635	0.572933							100.926	76.1869
San Juan	gabbro	TR022-08	Line scan 2	820	cpx	45.1205	3.64831	8.38198	7.72417	0.0989595	12.6701	22.6031	0.525351							100.772	74.5159
San Juan	gabbro	TR022-08	Line scan 2	840	cpx	44.7573	3.87044	8.63731	7.81235	0.0158132	12.192	22.5657	0.668374							100.519	73.5585
San Juan	gabbro	TR022-08	Line scan 2	860	cpx	45.0791	3.68127	8.22182	7.49138	0.0425905	12.3936	22.5386	0.419744							99.868	74.6777
San Juan	gabbro	TR022-08	Line scan 2	880	cpx	45.4625	3.37048	8.19288	7.8136	0.0719323	12.8493	22.4777	0.598679							100.837	74.564
San Juan	gabbro	TR022-08	Line scan 2	900	cpx	43.0513	4.93956	10.0068	8.15575	0.164142	11.5139	22.1781	0.567062							100.577	71.5633
San Juan	gabbro	TR022-08	Line scan 3	0	cpx	46.9239	3.28168	7.74605	7.43923	0.0125485	12.8443	22.8628	0.787433							101.898	75.4768
San Juan	gabbro	TR022-08	Line scan 3	20	cpx	46.7436	3.49827	8.11915	7.52014	0.0746245	13.0061	23.4159	0.502551							102.88	75.5083
San Juan	gabbro	TR022-08	Line scan 3	40	cpx	46.4012	3.34887	8.29539	8.03128	-0.0182207	12.9199	22.8454	0.366026							102.19	74.1446
San Juan	gabbro	TR022-08	Line scan 3	80	cpx	46.9509	3.25297	8.079	7.83542	0.0761935	13.0973	22.8092	0.591997							102.693	74.8724
San Juan	gabbro	TR022-08	Line scan 3	100	cpx	47.3295	3.2996	7.72542	7.44337	0.0768476	13.1962	22.9828	0.504388							102.558	75.9634
San Juan	gabbro	TR022-08	Line scan 3	120	cpx	47.9508	2.80297	6.78886	7.5413	0.152442	13.44	22.5579	0.647322							101.882	76.0589
San Juan	gabbro	TR022-08	Line scan 3	200	cpx	52.2821	1.40233	2.90371	7.43935	0.346713	14.5537	22.3367	0.74535							102.01	77.7149
San Juan	gabbro	TR022-08	Line scan 3	220	cpx	52.1285	1.30671	2.8722	7.57093	0.468433	14.4057	22.2092	0.866841							101.829	77.2306
San Juan	gabbro	TR022-08	Line scan 3	240	cpx	48.2124	2.82116	6.16745	7.85299	0.342856	13.3673	22.6078	0.757464							102.129	75.2126
San Juan	gabbro	TR022-08	Line scan 3	280	cpx	48.3332	2.89461	6.66466	7.35787	0.0905537	13.9003	23.0407	0.408045							102.69	77.1043
San Juan	gabbro	TR022-08	Line scan 3	300	cpx	49.8878	2.28905	5.19569	7.17556	0.354541	13.8296	22.8609	0.523411							102.117	77.4553
San Juan	gabbro	TR022-08	Line scan 3	320	cpx	48.9352	2.4605	6.09043	7.41337	0.144831	13.6446	23.2764	0.454677							102.42	76.6406
San Juan	gabbro	TR022-08	Line scan 3	340	cpx	48.5068	2.45364	5.97297	7.2104	0.155602	14.1394	22.6575	0.551354							101.648	77.7561
San Juan	gabbro	TR022-08	Line scan 3	360	cpx	48.5228	2.55943	6.57378	7.07841	0.0596546	13.7225	22.7605	0.554387							101.831	77.5574
San Juan	gabbro	TR022-08	Line scan 3	380	cpx	48.6839	2.70087	6.00877	7.4148	0.146158	13.5729	22.8169	0.575699							101.92	76.5428
San Juan	gabbro	TR022-08	Line scan 3	400	cpx	49.0257	2.38818	5.41862	7.38639	0.268001	13.5777	22.7702	0.706299							101.541	76.6179
San Juan	gabbro	TR022-08	Line scan 3	420	cpx	48.9707	2.69424	6.0284	7.87473	0.215302	13.5012	23.0466	0.650023							102.981	75.3467
San Juan	gabbro	TR022-08	Line scan 3	440	cpx	48.2889	2.5343	6.0781	7.53188	0.294358	13.7191	23.0062	0.580157							102.033	76.4537
San Juan	gabbro	TR022-08	Line scan 3	460	cpx	48.477	2.7816	6.46476	7.58438	0.224748	13.6515	22.8742	0.465254							102.523	76.239
San Juan	gabbro	TR022-08	Line scan 3	480	cpx	47.6448	2.81899	6.54507	7.79164	0.24384	13.3027	22.9096	0.685294							101.942	75.2686
San Juan	gabbro	TR022-08	Line scan 3	500	cpx	48.2098	2.82245	6.31249	7.78903	0.182444	13.6111	23.05	0.663542							102.641	75.6988
San Juan	gabbro	TR022-08	Line scan 3	520	cpx	48.2387	2.64374	6.10072	7.26619	0.33211	13.4144	22.9002	0.649295							101.545	76.695
San Juan	gabbro	TR022-08	Line scan 3	540	cpx	47.7987	2.91774	6.49169	7.64995	0.165174	13.1023	22.9159	0.664276							101.706	75.3276
San Juan	gabbro	TR022-08	Line scan 3	560	cpx	47.4474	2.81662	7.1367	7.93609	0.203118	13.1878	23.0118	0.70394							102.444	74.7617
San Juan	gabbro	TR022-08	Line scan 3	580	cpx	46.5967	3.24537	8.00911	7.94526	0.103726	12.8294	22.9611	0.538408							102.229	74.2161
San Juan	gabbro	TR022-08	Line scan 3	600	cpx	46.3964	3.14667	7.17007	7.4512	0.085279	13.1108	22.3848	0.485614							100.231	75.8254
San Juan	gabbro	TR022-08	Line scan 3	620	cpx	46.8467	3.24041	7.64784	7.59983	0.165536	13.2109	22.7722	0.341668							101.825	75.6021
San Juan	gabbro	TR022-08	Line scan 3	640	cpx	46.3491	3.19089	7.75644	7.36373	0.119164	12.7981	22.7925	0.358447							100.728	75.5987
San Juan	gabbro	TR022-08	Line scan 3	660	cpx	46.6971	3.28283	7.86957	7.19378	0.215063	13.0254	22.874	0.522182							101.68	76.3461
San Juan	gabbro	TR022-08	Line scan 3	680	cpx	46.0778	3.13431	7.72191	7.33399	0.301674	13.1773	22.5303	0.447465							100.725	76.2068
San Juan	gabbro	TR022-08	Line scan 3	700	cpx	46.1656	3.09045	7.74216	7.60597	0.188844	12.6625	22.9983	0.479036							100.933	74.7963
San Juan	gabbro	TR022-08	Line scan 3	720	cpx	46.3636	3.13052	7.55347	7.59404	0.129869	12.9768	22.6931	0.634825							101.076	75.285
San Juan	gabbro	TR022-08	Line scan 3	740	cpx	47.1649	3.08543	7.56066	7.14978	0.158859	13.3332	22.611	0.454464							101.518	76.8747
San Juan	gabbro	TR022-08	Line scan 4	60	cpx	45.5012	3.83495	8.76891	7.6998	0.0365023	12.7441	22.9311	0.567745							102.084	74.6862
San Juan	gabbro	TR022-08	Line scan 4	80	cpx	45.5518	4.08859	8.82039	7.91631	0.185336	12.4669	23.0332	0.540282							102.603	73.7346
San Juan	gabbro	TR022-08	Line scan 4	220	cpx	45.6757	4.04143	9.10179	7.99933	-0.00168957	12.5369	23.0175	0.561068							102.932	73.6409
San Juan	gabbro	TR022-08	Line scan 4	320	cpx	50.3708	1.98131	4.28484	8.26669	0.524248	13.6133	22.9304	0.814459							102.786	74.5904
San Juan	gabbro	TR022-08	Line scan 4	400	cpx	51.4714	1.26063	2.82408	9.09312	0.578968	12.7064	22.4834	1.11124							101.529	71.3544
San Juan	gabbro	TR022-08	Line scan 4	420	cpx	52.5278	0.988013	2.62919	10.3728	0.852591	12.4137	21.7504	1.2741							102.809	68.085
San Juan	gabbro	TR022-08	Line scan 4	440	cpx	51.8928	1.22075	2.30261	10.1609	0.745619	12.355	22.4117	1.31302							102.402	68.4294
San Juan	gabbro	TR022-08	Line scan 4	460	cpx	52.9115	1.01914	2.44018	10.2834	0.857062	12.1231	22.1231	1.23138							102.989	67.7576
San Juan	gabbro	TR022-08	Line scan 4	480	cpx	52.1784	0.855879	2.04791	9.93421	0.827055	12.2155	22.1343	1.16645							101.36	68.6711
San Juan	gabbro	TR022-08	Line scan 4	500	cpx	52.501	1.05903	2.59347	9.54238	0.778746	12.2536	22.208	1.30394							102.24	69.5962
San Juan	gabbro	TR022-08	Line scan 4	540	cpx	49.0376	2.19276	5.25156	7.44537	0.185805	13.9869	22.7683	0.592601							101.461	77.0051
San Juan	gabbro	TR022-08	Line scan 4	560	cpx	48.2642	2.52086	5.99697	7.50588	0.285543	13.6627	22.8264	0.552892							101.615	76.4417
San Juan	gabbro	TR022-08	Line scan 4	640	cpx	53.2515	0.836131	1.72748	9.53724	0.866089	13.1555	22.1656	1.03668							102.576	71.0889
San Juan	gabbro	TR022-08	Line scan 4	660	cpx	52.732	0.814478	2.03429	8.90725	0.815003	13.1474	22.2248	1.09166							101.767	72.4607
San Juan	gabbro	TR022-08	Line scan 4	700	cpx	52.4952	1.3766	1.96755	7.78633	0.77231	14.39	21.7901	0.686762							101.265	76.714
San Juan	gabbro	TR022-08	Line scan 4	720	cpx	52.0861	1.22752	2.52361	7.9359	0.511715	14.4059	21.9693	0.874017							101.534	76.3923
San Juan	gabbro	TR022-08	Line scan 4	740	cpx	51.5296	1.32726	2.6059	7.78322	0.512542	14.2682	22.061	0.753566							100.841	76.569
San Juan	gabbro	TR022-08	Line scan 4	760	cpx	50.3502	2.00781	4.04446	7.40699	0.284818	14.4899	22.4989	0.628205							101.711	77.7143
San Juan	gabbro	TR022-08	Line scan 4	780	cpx	45.6964	3.29727	7.44709	8.0065	0.233871	12.2952	22.3835	0.607928							99.9678	73.2438
San Juan	gabbro	TR022-08	Line scan 4	800	cpx	45.2413	3.55394	8.25146	7.89606	0.0954598	12.5098	22.7928	0.686444							101.027	73.8506
San Juan	gabbro	TR022-08	Line scan 4	820	cpx	43.3569	4.22457	9.39178	7.92611	0.260589	11.5725	22.2274	0.66749							99.6274	72.2428
San Juan	gabbro	TR022-08	Line scan 4	840	cpx	45.7355	3.35452	8.03387	7.57206	0.185092	12.5284	22.4058	0.444404							100.26	74.6797
San Juan	gabbro	TR022-08	Line scan 4	860	cpx	44.5948	3.77287	8.61916	8.13172	0.0811916	12.5937	22.629	0.517945							100.94	73.4095
San Juan	gabbro	TR022-08	Line scan 4	880	cpx	44.3797	4.16109	9.15316	7.88153	0.0687561	11.8761	22.5185	0.524728							100.564	72.8707
San Juan	gabbro	TR022-08	Line scan 4	900	cpx	44.4061	3.96782	8.83131	7.8196	0.286561	12.1753	22.5303	0.618436							100.635	73.5137
San Juan	gabbro	TR022-08	Line scan 4	920	cpx	44.7169	4.14615	8.75357	8.13924	0.323953	12.1879	22.2951	0.482239							101.045	72.7469
San Juan	gabbro	TR022-08	Line scan 4	940	cpx	45.9083	3.2398	7.57009	7.51088	0.10643	12.7692	22.5766	0.617141							100.298	75.1897
San Juan	gabbro	TR022-08	Line scan 4	960	cpx	44.593	3.91447	8.93127	7.88477	0.2068	12.2713	22.0407	0.42275							100.265	73.5051
San Juan	gabbro	TR022-08	Line scan 4	980	cpx	44.97	3.38464	7.78696	7.55134	0.128565	12.7338	22.7739	0.413108							99.7423	75.0373
San Juan	gabbro	TR022-08	Line scan 4	1000	cpx	45.3245	3.53467	8.43406	7.34895	0.0797124	12.7218	22.5519	0.584362							100.58	75.5254
San Juan	gabbro	TR022-08	Line scan 4	1020	cpx	44.5068	3.48267	8.54308	7.11226	0.325794	12.2691	22.4352	0.427297							99.1022	75.4607
San Juan	gabbro	TR022-08	Line scan 4	1040	cpx	44.4804	3.79479	8.44285	7.55648	0.0421297	12.1813	22.8608	0.472728							99.8315	74.1843
San Juan	gabbro	TR022-08	Line scan 4	1060	cpx	44.0729	3.78341	8.86949	7.7512	0.101823	12.1133	22.2989	0.603876							99.595	73.5854
San Juan	gabbro	TR022-08	Line scan 4	1080	cpx	45.7493	3.43674	7.78742	7.53437	0.0368833	12.6223	22.2811	0.683508							100.132	74.9145
San Juan	gabbro	TR022-08	Line scan 4	1100	cpx	45.2787	3.00701	7.06249	7.37246	0.0122191	12.8834	22.2631	0.645953							98.5254	75.6992

## Sheet: EMPA mineral standards
EMPA standards
Mineral data from run on 04/03/2013 at 15kV and 15nA using a 10 micron beam
Label	No	X	Y	Z	Na2O	MgO	Al2O3	SiO2	P2O5	K2O	CaO	TiO2	MnO	FeOT	Total
Spectometer/Crystal					2/TAP	2/TAP	1/TAP	1/TAP	2/TAP	3/PET	3/PET	3/PET	4/LIF	4/LIF
Count times on peak (s)					30	30	30	30	60	30	30	30	30	30
Same as count time on backgrounds - half the time either side of the peak
USNM1143968
pyrope_2	1	38305	15073	11436	0.03	18.66	23.93	41.73	0.05	0.01	5.14	0.42	0.35	10.73	101.03
pyrope_1	2	38355	15073	11436	0.01	18.35	24.18	42.06	0	0.01	5.22	0.41	0.31	10.5	101.06
						18.5	24.06	41.89	0.03	0.01	5.18	0.41	0.33	10.62
USNM96189
Ilmenite_1	3	38067	11648	11346	0.01	0.3	0.03	0.02	0	0	0	46.92	4.58	45.92	97.78
USNM11356
Hb_4	4	41932	8889	11320	1.99	14.23	14.6	41.33	0.04	0.18	11.55	1.42	0.16	11.44	96.94
Hb_3	5	41952	8931	11320	2.03	14.32	14.46	41.33	0	0.21	11.57	1.45	0.16	11.47	96.99
						14.27	14.53	41.33	0.02	0.2	11.56	1.44	0.16	11.45
Mafic mineral data from run on 05/03/2013 at 15kV and 15nA using a 5 micron beam
Label	No	X	Y	Z	Na2O	MgO	Al2O3	SiO2	K2O	CaO	TiO2	MnO	FeOT	Total	B.Current
Spectometer/Crystal					2/TAP	2/TAP	1/TAP	1/TAP	3/PET	3/PET	3/PET	4/LIF	4/LIF
Count times on peak (s)					30	30	30	30	20	20	20	30	30
Same as count time on backgrounds - half the time either side of the peak
USNM1143968
Pyrope_1	1	38247	13263	11563	0.03	18.42	23.96	41.56	0	5.2	0.42	0.3	10.5	100.4	15
Pyrope_2	2	38193	13279	11563	0.04	18.32	23.67	41.7	0	5.14	0.44	0.39	10.66	100.35	15.02
Pyrope_3	150	38194	13195	11563	0.03	17.91	23.81	41.77	0.01	5.17	0.42	0.26	10.69	100.07	15.54
Pyrope_4	151	38148	13195	11562	0.03	18.14	23.7	41.72	0	5.35	0.46	0.33	10.7	100.42	15.55
						18.2	23.79	41.69	0	5.21	0.43	0.32	10.64
USNM96189
Ilmenite_3	154	37850	10097	11487	0.02	0.3	0.01	0.01	0	0	46.55	4.59	45.97	97.45	15.56
Ilmenite_4	155	37850	10066	11487	0	0.31	0.02	0	0.01	0.03	46.47	4.65	45.85	97.33	15.56
Ilmenite_1	3	37891	10131	11487	0.01	0.32	0.01	0	0	0.02	46.95	4.67	45.69	97.68	15.02
Ilmenite_2	4	37891	10097	11487	0	0.28	0	0	0.01	0.04	46.8	4.5	45.74	97.38	15.03
						0.3	0.01	0	0.01	0.02	46.69	4.6	45.81
USNM11356
Hb_1	5	42345	8093	11478	2.04	14.29	14.51	41.6	0.19	11.54	1.38	0.14	11.49	97.17	15.05
Hb_2	6	42335	8143	11478	2.09	14.22	14.55	41.39	0.19	11.69	1.46	0.15	11.35	97.09	15.05
Hb_3	152	42331	8191	11478	2.07	14.32	14.52	41.41	0.19	11.72	1.4	0.16	11.32	97.12	15.55
Hb_4	153	42301	8191	11478	2.02	14.16	14.46	41.35	0.19	11.47	1.39	0.18	11.5	96.72	15.56
						14.25	14.51	41.44	0.19	11.61	1.41	0.16	11.41
Olivine data run on 04/03/2013 at 15kV and 15nA using a 10 micron beam
Label	No	X	Y	Z	Ox%(Mg)	Ox%(Al)	Ox%(Si)	Ox%(Ca)	Ox%(Ti)	Ox%(Cr)	Ox%(Mn)	Ox%(Fe)	Ox%(Ni)	Total	B.Current
Spectometer/Crystal					2/TAP	1/TAP	1/TAP	3/PET	3/PET	3/PET	4/LIF	4/LIF	4/LIF
Count times on peak (s)					30	30	30	30	30	60	30	30	60
Same as count time on backgrounds - half the time either side of the peak
USNM1143968
Pyrope_1	3	38308	14978	11436	18.74	23.84	41.63	5.13	0.44	0.08	0.35	10.82	0	101.04	15.74
Pyrope_2	2	38307	15004	11436	18.75	23.69	41.54	5.08	0.42	0.1	0.36	10.5	0.04	100.48	15.78
Pyrope_3	12	38360	15003	11436	18.54	24.08	41.87	5.17	0.45	0.1	0.37	10.69	0.02	101.29	15.82
Pyrope_4	13	38355	15073	11436	18.67	24.25	42.21	5.16	0.41	0.09	0.36	10.74	0	101.9	15.75
					18.67	23.96	41.81	5.14	0.43	0.09	0.36	10.69	0.02
USNM11356
Hb_1	14	41983	8889	11316	14.29	14.37	41.26	11.59	1.49	0.02	0.13	11.5	0.02	94.68	15.83
USNM96189
Ilmenite_1	1	38036	11648	11349	0.34	0.01	0	0	47.37	0.04	4.41	46.18	0	98.35	15.78
Mafic mineral data run on 12/02/2013 at 15kV and 15nA using a 10 micron beam
Label	No	Na2O	MgO	Al2O3	SiO2	K2O	CaO	TiO2	MnO	FeOT	Total	B.Current
PYROPE_4	221	0.01	18.33	23.6	42.39	0	5.21	0.39	0.34	10.54	100.81	14.97
PYROPE_3	220	0.04	18.35	23.64	42.31	0	5.21	0.42	0.35	10.73	101.04	14.97
PYROPE_2	5	0.01	18.22	23.87	42.45	0	5.23	0.43	0.31	10.63	101.17	15
PYROPE_1	6	0.03	18.17	23.84	42.59	0	5.24	0.43	0.3	10.64	101.23	14.95
		0.03	18.27	23.74	42.44	0	5.22	0.42	0.32	10.63
		0.01	0.08	0.14	0.12	0	0.01	0.02	0.02	0.08
PLAG_2	7	3.69	0.15	30.52	51.83	0.14	13.58	0.04	0.02	0.39	100.37	15
PLAG_1	219	3.7	0.13	30.75	52.1	0.13	13.92	0.05	0.01	0.41	101.19	14.97
		3.69	0.14	30.64	51.97	0.13	13.75	0.05	0.01	0.4
		0	0.02	0.16	0.2	0.01	0.24	0	0.01	0.01
Feldspar data from run on 12/02/2013 at 15kV and 40nA using a 5 micron beam
Label	No	Na2O	MgO	Al2O3	SiO2	K2O	CaO	TiO2	MnO	FeOT	Total	B.Current
PLAG_1	3	3.66	0.14	30.72	52.59	0.12	13.76	0.03	0	0.43	101.453	39.96
PLAG_2	2	3.71	0.14	30.52	52.25	0.13	13.75	0.04	0.02	0.42	100.981	40.02
PLAG_3	82	3.61	0.14	30.86	52.32	0.13	13.86	0.04	0	0.41	101.377	39.32
PLAG_4	83	3.76	0.14	30.49	52.01	0.12	13.73	0.04	0	0.43	100.735	39.3
		3.69	0.14	30.65	52.29	0.13	13.78	0.04	0.01	0.42	101.14
		0.07	0	0.17	0.24	0.01	0.06	0	0.01	0.01	0.34
PYROPE_1	1	0.03	18.55	23.83	42.42	0	5.21	0.42	0.33	10.8	101.597	40.1
PYROPE_2	84	0.02	18.61	23.84	42.16	0	5.31	0.42	0.29	10.73	101.376	39.29
		0.02	18.58	23.84	42.29	0	5.26	0.42	0.31	10.76	101.49
		0.01	0.04	0.01	0.19	0	0.06	0	0.03	0.05	0.16
Feldspar data from run on 05/03/2013 at 15kV and 40nA using a 5 micron beam
Label	No	X	Y	Z	Na2O	MgO	Al2O3	SiO2	K2O	CaO	TiO2	MnO	FeOT	Total	B.Current
Spectometer/Crystal					2/TAP	2/TAP	1/TAP	1/TAP	2/TAP	3/PET	3/PET	3/PET	4/LIF	4/LIF
Count times on peak (s)					30	30	30	30	60	30	30	30	30	30
Same as count time on backgrounds - half the time either side of the peak
Plag_3	1	37957	15886	11561	3.76	0.13	31	51.97	0.14	13.61	0.04	0	0.4	101.05	40.01
Plag_4	2	38027	15801	11559	3.7	0.13	30.85	52.07	0.13	13.6	0.04	0.02	0.39	100.92	40.06
Plag_1	108	37985	15828	11561	3.78	0.14	31.09	52.46	0.14	13.62	0.04	0.03	0.39	101.69	40.8
Plag_2	109	37957	15850	11561	3.74	0.14	30.76	51.96	0.13	13.51	0.04	0.02	0.41	100.71	40.93
					3.74	0.13	30.92	52.12	0.13	13.58	0.04	0.02	0.4
					0.03	0	0.15	0.23	0.01	0.05	0	0.01	0.01
Pyrope_1	3	38441	13500	11566	0.03	18.37	24.02	41.85	0	5.13	0.43	0.3	10.57	100.7	40.08
Pyrope_2	4	38377	13473	11566	0.03	18.5	23.83	41.94	0.01	5.25	0.43	0.32	10.52	100.82	40.12
Pyrope_3	105	38328	13334	11566	0.03	18.35	23.88	42.15	0	5.19	0.42	0.34	10.62	100.99	40.94
Pyrope_4	106	38273	13334	11566	0.01	18.48	23.96	41.92	0.01	5.19	0.43	0.33	10.71	101.04	40.92
					0.03	18.43	23.92	41.96	0	5.19	0.43	0.32	10.61
					0.01	0.08	0.08	0.13	0	0.05	0	0.01	0.08
Hb_1	107	42300	8217	11478	2.13	14.43	14.45	41.25	0.19	11.55	1.41	0.16	11.37	96.94	40.92
Hb_2	5	42300	8285	11478	2.08	14.36	14.43	41.89	0.21	11.5	1.42	0.17	11.26	97.33	40.14

## Sheet: ICPMS standards
		ppm	ppm	ppm	ppm	ppm	ppm	ppm	ppm	ppm	ppm	ppm	ppm	ppm	ppm	ppm	ppm	ppm	ppm	ppm	ppm	ppm	ppm	ppm	ppm	ppm	ppm	ppm	ppm	ppm	ppm	ppm	ppm	ppm	ppm	ppm
Sample - Run		7Li	45Sc	47Ti	51V	52Cr	59Co	60Ni	65Cu	66Zn	85Rb	86Sr	89Y	90Zr	93Nb	133Cs	137Ba	139La	140Ce	141Pr	146Nd	147Sm	153Eu	157Gd	159Tb	163Dy	165Ho	166Er	169Tm	172Yb	175Lu	178Hf	181Ta	208Pb	232Th	238U		La/Sm	Dy/Yb
Quoted Value GeoReM 2016 JA-2		29.18	18.93	4013.72	119.7	424.8	28.33	136	29	64.5	69.8	245.8	16.89	108.5	9.3	4.78	308.4	15.46	32.86	3.691	14.04	3.032	0.893	3.013	0.4786	2.851	0.591	1.676	0.2546	1.645	0.2549	2.838	0.652	18.88	4.8	2.182
JA-2 (12/06/2019-13/12/2021)	Average n=22	29.2721	18.0385	4011.95	112.626	394.821	27.8439	128.393	30.8526	63.1732	72.1768	245.626	17.1667	115.248	9.37374	5.05117	311.748	16.0625	33.1212	3.76779	14.3812	3.08118	0.906665	3.04175	0.486865	2.91979	0.599616	1.7166	0.257074	1.67307	0.25271	2.95831	0.720271	20.1728	4.91397	2.25578
	2 sd	1.35229	0.95153	418.122	9.27593	21.9115	1.22122	6.05495	1.34667	3.43247	3.03754	9.56578	0.613148	1.912	1.1662	0.225793	15.4748	0.610565	1.25005	0.134817	0.467378	0.0976923	0.0304729	0.118673	0.0194632	0.114614	0.0204191	0.067701	0.00979379	0.0679031	0.0116434	0.107296	0.232484	1.07994	0.267511	0.137285		0.297677	0.102022	calc. by error propagation
	RSD %	2.30986	2.63721	5.19597	4.10471	2.7882	2.19357	2.36187	2.18159	2.71561	2.18232	2.0461	1.85894	0.829518	6.54978	2.23105	2.48155	1.98856	1.96713	1.88004	1.70149	1.64742	1.75492	2.03374	2.00583	2.04943	1.78482	2.06787	1.98378	2.08142	2.40389	1.88492	15.9514	2.53983	2.85208	3.18742				*compiled standards from lab group
	Accuracy % of quoted value	100.316	95.2907	99.956	94.0898	92.9427	98.284	94.4064	106.388	97.9429	103.405	99.9293	101.638	106.219	100.793	105.673	101.086	103.897	100.795	102.081	102.43	101.622	101.53	100.954	101.727	102.413	101.458	102.422	100.972	101.706	99.1409	104.239	110.471	106.847	102.374	103.381
Analytical sessions
Session 1
BHVO2 17/12/2019 16:29:51		3.977	27.92	15060	269.1	266.5	40.11	108.9	118.6	96.17	7.919	352.2	23.49	154.9	16.6	0.085	114.5	13.6	33.57	4.869	22.21	5.62	1.938	5.744	0.869	4.868	0.902	2.288	0.306	1.808	0.252	4.109	1.096	1.479	1.091	0.388
BIR-1 17/12/2019 16:36:03		3.105	43.33	5907	311	420.2	53.07	176.1	121.3	70.5	0.187	106.7	15.9	14.55	0.568	0.005	6.264	0.605	1.881	0.377	2.416	1.127	0.543	1.919	0.38	2.613	0.588	1.729	0.259	1.708	0.261	0.603	0.051	3.103	0.031	0.011
JB-1a 17/12/2019 16:42:15		11.15	27.56	7868	191.4	399.6	37.96	141.3	54.91	79.14	37.44	445.9	23.01	138.5	28.42	1.265	491.7	37.9	66.63	7.186	26.5	5.175	1.524	4.765	0.733	4.225	0.831	2.288	0.335	2.116	0.311	3.625	1.765	6.53	9.107	1.676
JGB-1 17/12/2019 16:48:28		4.555	35.18	10010	651.2	59.6	61.62	26.29	85.86	113.4	5.629	326.8	9.812	27.69	2.348	0.207	59.74	3.499	8.189	1.162	5.34	1.472	0.639	1.705	0.288	1.755	0.369	1.036	0.152	0.951	0.143	0.844	0.161	1.597	0.434	0.102
JB-3 17/12/2019 16:54:41		7.47	34.7	9127	397.2	61.01	37.06	39.41	196.9	104.6	14.14	414.1	26.6	95.17	2.103	0.927	231.8	8.448	21.21	3.285	15.93	4.336	1.356	4.753	0.776	4.621	0.955	2.69	0.393	2.54	0.381	2.745	0.162	5.147	1.269	0.48
JB-2 17/12/2019 17:00:54		8.063	56.28	7394	584.4	25.73	38.33	14.24	227.7	111.3	6.204	178.8	24.3	46.88	0.523	0.798	215.3	2.24	6.457	1.159	6.444	2.32	0.86	3.316	0.606	4.01	0.87	2.572	0.398	2.572	0.395	1.516	0.049	5.218	0.255	0.156
BCR-2 17/12/2019 17:07:06		9.225	34.61	14640	423.9	16.04	39.58	12.87	23.63	135.1	47.03	343.6	37.37	194.9	12.95	1.14	685.5	25.41	53.74	6.992	29.18	6.731	2.024	6.986	1.094	6.525	1.32	3.688	0.54	3.44	0.513	5.078	0.804	10.75	5.872	1.679
AGV-2 17/12/2019 17:13:17		10.44	12.98	6613	116.1	16.17	16.36	19.37	53.91	91.95	67.94	673	20.15	243.4	14.57	1.156	1141	38.57	70.84	8.285	31.05	5.615	1.562	4.648	0.64	3.53	0.671	1.811	0.259	1.659	0.246	5.275	0.877	13.19	5.973	1.839
JA-2 17/12/2019 17:19:28		26.58	16.78	3755	104.1	383.1	26.28	124.2	28.81	59.26	66.07	228	15.95	106.8	8.673	4.633	284.3	14.87	30.73	3.502	13.41	2.897	0.85	2.821	0.45	2.7	0.558	1.577	0.239	1.533	0.232	2.743	0.627	18.21	4.378	2.048
Accuracy % of quoted value		91.0898	88.6424	93.5541	86.9674	90.1836	92.7639	91.3235	99.3448	91.876	94.6562	92.7583	94.4346	98.4332	93.2581	96.9247	92.1855	96.1837	93.518	94.8794	95.5128	95.5475	95.1848	93.6276	94.0242	94.7036	94.4162	94.0931	93.8727	93.1915	91.0161	96.6526	96.1656	96.4513	91.2083	93.8588
BRR-1 17/12/2019 17:25:41		5.311	45.83	6768	326.7	418.5	51.12	138.3	91.64	89.28	0.574	71.06	28.01	54.43	1.136	0.008	6.813	1.578	5.179	0.996	5.822	2.323	0.895	3.545	0.672	4.493	0.997	2.945	0.449	2.935	0.442	1.611	0.083	0.344	0.068	0.043
BAS206 17/12/2019 17:31:55		6.752	58.06	14920	526.2	98.48	63.64	59.21	83.77	150.4	2.095	115.1	54.38	141.7	5.154	0.065	44.81	5.187	15.37	2.698	14.79	5.269	1.888	7.577	1.383	8.995	1.94	5.573	0.833	5.323	0.794	3.878	0.621	0.576	0.324	0.347
Session 2
BHVO2 07/02/2020 10:39:33		4.41	31.52	16500	311.8	292.7	44.96	119.1	131.3	103.2	8.848	387.4	26.01	170.2	18.29	0.096	126.6	15.11	37.31	5.336	24.31	6.079	2.077	6.224	0.939	5.275	0.983	2.518	0.336	1.984	0.279	4.401	1.095	1.649	1.186	0.415
BIR-1 07/02/2020 10:45:46		3.096	43.35	5378	314.1	411.2	52.94	172.3	121.4	70.27	0.192	105.7	15.7	13.83	0.503	0.005	6.152	0.601	1.858	0.371	2.373	1.101	0.524	1.864	0.37	2.571	0.572	1.709	0.257	1.672	0.255	0.582	0.061	3.056	0.031	0.009
JB-1a 07/02/2020 10:51:58		11.05	27.26	7588	189.9	388.3	37.23	136.3	53.85	79.09	37.29	436.5	22.73	135.4	27.63	1.267	495.4	37.96	66.19	7.09	26.17	5.06	1.489	4.763	0.722	4.142	0.814	2.236	0.332	2.092	0.305	3.547	1.775	6.574	9.113	1.668
JGB-1 07/02/2020 10:58:12		4.467	34.79	9597	643.2	56.25	60.48	25.11	84.02	106.9	5.538	319.1	9.611	26.52	2.245	0.212	59.59	3.476	8.093	1.128	5.19	1.444	0.617	1.665	0.284	1.744	0.362	1.01	0.151	0.956	0.142	0.83	0.142	1.611	0.443	0.102
JB-3 07/02/2020 11:04:25		7.347	33.99	8650	388.7	57.11	35.98	37.73	192.2	108.9	14.03	405.2	26.26	92.14	2.038	0.916	231.1	8.316	20.8	3.24	15.64	4.214	1.322	4.609	0.743	4.515	0.936	2.644	0.389	2.522	0.376	2.704	0.148	5.167	1.272	0.476
JB-2 07/02/2020 11:10:38		8.168	55.31	7026	578.7	24.21	37.34	13.52	223.9	110	6.152	175.7	23.74	45.13	0.492	0.791	213.6	2.212	6.309	1.128	6.254	2.22	0.827	3.168	0.581	3.897	0.858	2.528	0.389	2.535	0.388	1.476	0.055	5.232	0.254	0.152
BCR-2 07/02/2020 11:16:51		8.961	33.48	13800	413.2	14.78	37.7	12.04	22.51	133.2	46.25	334	36.19	186.8	12.32	1.132	676.4	24.69	52.42	6.775	28.33	6.534	1.964	6.732	1.071	6.37	1.294	3.628	0.529	3.395	0.51	4.947	0.775	10.65	5.833	1.671
AGV-2 07/02/2020 11:23:00		10.61	12.92	6428	113.7	15.25	16.02	18.6	52.63	90.1	68.41	670	19.88	239.5	14.17	1.171	1143	38.29	69.98	8.214	30.33	5.51	1.524	4.549	0.636	3.474	0.668	1.797	0.259	1.634	0.249	5.182	0.878	13.19	5.971	1.848
JA-2 07/02/2020 11:29:11		29.34	18.75	4165	113.5	408	28.72	132.7	31.47	65.09	73.36	250.1	17.4	116.2	9.374	5.121	315	16.22	33.22	3.775	14.4	3.113	0.913	3.04	0.493	2.933	0.597	1.696	0.253	1.656	0.253	2.931	0.689	20.24	4.82	2.208
Accuracy % of quoted value		100.548	99.0491	103.769	94.8204	96.0452	101.377	97.5735	108.517	100.915	105.1	101.749	103.02	107.097	100.796	107.134	102.14	104.916	101.096	102.276	102.564	102.672	102.24	100.896	103.009	102.876	101.015	101.193	99.3716	100.669	99.2546	103.277	105.675	107.203	100.417	101.192
BRR-1 07/02/2020 11:35:23		5.239	45.67	6467	323.9	400.7	50.11	134.2	90.42	85.54	0.559	69.91	27.54	52.65	1.089	0.01	6.818	1.555	5.115	0.972	5.67	2.227	0.867	3.404	0.643	4.355	0.974	2.873	0.441	2.874	0.433	1.552	0.081	0.345	0.068	0.043
BAS206 07/02/2020 11:41:35		6.028	51.21	12780	468.2	83.28	55.27	50.68	73.19	134.3	1.859	101.1	47.5	120.9	4.4	0.055	39.76	4.589	13.59	2.354	12.81	4.599	1.62	6.494	1.199	7.824	1.707	4.92	0.737	4.696	0.698	3.341	0.511	0.518	0.29	0.311
Session 3
BHVO2 07/02/2020 10:39:33		4.41	31.52	16500	311.8	292.7	44.96	119.1	131.3	103.2	8.848	387.4	26.01	170.2	18.29	0.096	126.6	15.11	37.31	5.336	24.31	6.079	2.077	6.224	0.939	5.275	0.983	2.518	0.336	1.984	0.279	4.401	1.095	1.649	1.186	0.415
BIR-1 07/02/2020 10:45:46		3.096	43.35	5378	314.1	411.2	52.94	172.3	121.4	70.27	0.192	105.7	15.7	13.83	0.503	0.005	6.152	0.601	1.858	0.371	2.373	1.101	0.524	1.864	0.37	2.571	0.572	1.709	0.257	1.672	0.255	0.582	0.061	3.056	0.031	0.009
JB-1a 07/02/2020 10:51:58		11.05	27.26	7588	189.9	388.3	37.23	136.3	53.85	79.09	37.29	436.5	22.73	135.4	27.63	1.267	495.4	37.96	66.19	7.09	26.17	5.06	1.489	4.763	0.722	4.142	0.814	2.236	0.332	2.092	0.305	3.547	1.775	6.574	9.113	1.668
JGB-1 07/02/2020 10:58:12		4.467	34.79	9597	643.2	56.25	60.48	25.11	84.02	106.9	5.538	319.1	9.611	26.52	2.245	0.212	59.59	3.476	8.093	1.128	5.19	1.444	0.617	1.665	0.284	1.744	0.362	1.01	0.151	0.956	0.142	0.83	0.142	1.611	0.443	0.102
JB-3 07/02/2020 11:04:25		7.347	33.99	8650	388.7	57.11	35.98	37.73	192.2	108.9	14.03	405.2	26.26	92.14	2.038	0.916	231.1	8.316	20.8	3.24	15.64	4.214	1.322	4.609	0.743	4.515	0.936	2.644	0.389	2.522	0.376	2.704	0.148	5.167	1.272	0.476
JB-2 07/02/2020 11:10:38		8.168	55.31	7026	578.7	24.21	37.34	13.52	223.9	110	6.152	175.7	23.74	45.13	0.492	0.791	213.6	2.212	6.309	1.128	6.254	2.22	0.827	3.168	0.581	3.897	0.858	2.528	0.389	2.535	0.388	1.476	0.055	5.232	0.254	0.152
BCR-2 07/02/2020 11:16:51		8.961	33.48	13800	413.2	14.78	37.7	12.04	22.51	133.2	46.25	334	36.19	186.8	12.32	1.132	676.4	24.69	52.42	6.775	28.33	6.534	1.964	6.732	1.071	6.37	1.294	3.628	0.529	3.395	0.51	4.947	0.775	10.65	5.833	1.671
JA-2 07/02/2020 11:29:11		29.34	18.75	4165	113.5	408	28.72	132.7	31.47	65.09	73.36	250.1	17.4	116.2	9.374	5.121	315	16.22	33.22	3.775	14.4	3.113	0.913	3.04	0.493	2.933	0.597	1.696	0.253	1.656	0.253	2.931	0.689	20.24	4.82	2.208
Accuracy % of quoted value		100.548	99.0491	103.769	94.8204	96.0452	101.377	97.5735	108.517	100.915	105.1	101.749	103.02	107.097	100.796	107.134	102.14	104.916	101.096	102.276	102.564	102.672	102.24	100.896	103.009	102.876	101.015	101.193	99.3716	100.669	99.2546	103.277	105.675	107.203	100.417	101.192
BRR-1 07/02/2020 11:35:23		5.239	45.67	6467	323.9	400.7	50.11	134.2	90.42	85.54	0.559	69.91	27.54	52.65	1.089	0.01	6.818	1.555	5.115	0.972	5.67	2.227	0.867	3.404	0.643	4.355	0.974	2.873	0.441	2.874	0.433	1.552	0.081	0.345	0.068	0.043
Session 4
BHVO2 26/02/2020 10:53:36		4.504	31	16390	306.8	293.3	44.52	118.1	129.5	102.8	8.833	386.7	25.81	170	18.17	0.092	127	15.05	36.83	5.309	24.13	6.041	2.067	6.242	0.947	5.28	0.972	2.501	0.334	2.008	0.279	4.445	1.154	1.643	1.189	0.419
BIR-1 26/02/2020 10:59:48		3.174	43.7	5829	318.5	416.2	53.34	173.9	123	89.34	0.196	106.3	15.71	14.35	0.552	0.005	6.542	0.598	1.849	0.377	2.363	1.091	0.528	1.895	0.374	2.577	0.58	1.708	0.259	1.692	0.256	0.597	0.051	3.099	0.031	0.01
JB-1a 26/02/2020 11:06:00		11.09	27.14	7583	190.3	383.7	37.11	135.5	53.83	78.11	37.42	438.4	22.66	135.6	27.66	1.269	497.6	37.61	66.21	7.132	26	5.061	1.499	4.721	0.724	4.109	0.81	2.223	0.324	2.076	0.31	3.536	1.742	6.52	9.058	1.651
JGB-1 26/02/2020 11:12:10		4.545	34.65	9625	645.2	57.32	60.35	25.18	84.26	107.2	5.601	320.7	9.611	26.97	2.283	0.213	59.61	3.449	8.053	1.128	5.146	1.412	0.618	1.648	0.277	1.716	0.356	0.998	0.148	0.934	0.138	0.813	0.149	1.576	0.432	0.101
JB-3 26/02/2020 11:18:23		7.573	33.87	8645	385.7	57.94	35.93	37.62	192.5	102	14.07	406.2	26.14	92.57	2.041	0.926	232.9	8.37	20.91	3.233	15.66	4.223	1.318	4.667	0.741	4.553	0.946	2.643	0.39	2.497	0.381	2.716	0.138	5.195	1.27	0.48
JB-2 26/02/2020 11:24:35		8.026	55.57	7026	577.8	24.79	37.43	13.56	224	109.2	6.126	175.3	23.88	45.37	0.5	0.788	215.9	2.212	6.337	1.135	6.267	2.28	0.833	3.222	0.582	3.894	0.856	2.574	0.387	2.549	0.388	1.462	0.046	5.251	0.248	0.153
BCR-2 26/02/2020 11:30:47		8.993	33.34	13780	412.5	15.05	37.89	12.17	22.32	131	46.59	337	36.42	188.1	12.4	1.134	686.5	24.99	52.71	6.796	28.55	6.572	1.967	6.715	1.069	6.381	1.3	3.624	0.537	3.396	0.505	4.916	0.775	10.68	5.881	1.681
AGV-2 26/02/2020 11:36:56		10.37	12.77	6399	114.5	16	16.03	18.63	52.78	88.27	68.11	665.7	19.88	238.7	14.2	1.162	1135	38.49	69.99	8.178	30.42	5.489	1.523	4.481	0.627	3.446	0.658	1.782	0.258	1.634	0.249	5.179	0.867	13.18	5.998	1.849
JA-2 26/02/2020 11:43:07		29.67	18.86	4192	115.8	412.7	29.05	135.2	31.74	64.91	73.64	251.4	17.5	117.5	9.474	5.125	317.4	16.27	33.46	3.796	14.45	3.09	0.909	3.079	0.481	2.916	0.596	1.706	0.26	1.684	0.255	2.929	0.691	20.15	4.88	2.242
Accuracy % of quoted value		101.679	99.6302	104.442	96.7419	97.1516	102.541	99.4118	109.448	100.636	105.501	102.278	103.612	108.295	101.871	107.218	102.918	105.239	101.826	102.845	102.92	101.913	101.792	102.191	100.501	102.28	100.846	101.79	102.121	102.371	100.039	103.206	105.982	106.727	101.667	102.75
BRR-1 26/02/2020 11:49:17		5.277	45.82	6589	325.9	404.6	51.03	135.9	91.51	87.97	0.559	70.72	27.66	53.53	1.105	0.009	6.881	1.56	5.136	0.974	5.67	2.264	0.872	3.485	0.649	4.408	0.982	2.888	0.443	2.905	0.435	1.578	0.088	0.337	0.067	0.042
BAS206 26/02/2020 11:55:28		5.949	51.04	12740	468.1	84.36	55.66	51.08	73.5	131.9	1.88	102.1	48.02	123.3	4.465	0.059	40.77	4.59	13.63	2.384	12.93	4.656	1.639	6.685	1.209	7.848	1.711	4.938	0.732	4.747	0.705	3.374	0.519	0.519	0.288	0.315
Session 5		7Li	45Sc	47Ti	51V	52Cr	59Co	60Ni	65Cu	66Zn	85Rb	86Sr	89Y	90Zr	93Nb	133Cs	137Ba	139La	140Ce	141Pr	146Nd	147Sm	153Eu	157Gd	159Tb	163Dy	165Ho	166Er	169Tm	172Yb	175Lu	178Hf	181Ta	208Pb	232Th	238U
CBlk 02/09/2020 17:49:44		0	0	0	0	0	0	0	0	0	0	0	0	0	0	0	0	0	0	0	0	0	0	0	0	0	0	0	0	0	0	0	0	0	0	0
BHVO2 02/09/2020 17:57:18		4.2913	32.0676	16829.8	315.1	295.502	45.7416	120.536	136.619	231.496	9.18468	395.713	26.4832	174.602	18.535	0.0969786	128.012	15.3954	37.6762	5.35807	24.277	6.04904	2.09716	6.27937	0.949582	5.26513	0.981909	2.50528	0.339425	2.00827	0.282854	4.42465	1.13546	1.63651	1.18799	0.4162
BIR-1 02/09/2020 18:04:52		2.84031	44.1083	5772.5	320.829	407.333	53.5899	172.59	123.01	85.4598	0.187961	108.057	15.9015	14.4814	0.547177	0.00417692	6.29044	0.601477	1.87961	0.371746	2.37249	1.10688	0.526292	1.85455	0.367569	2.59804	0.576415	1.70001	0.254792	1.69583	0.254792	0.588946	0.0459461	3.05751	0.0292384	0.00835384
JB-1a 02/09/2020 18:12:27		11.1007	27.3612	7556.95	191.479	387.735	36.8999	134.854	54.5895	91.4395	38.0714	440.788	22.7539	136.64	27.6479	1.28373	492.303	37.9385	66.1389	7.0875	26.0069	5.02689	1.47899	4.69453	0.714566	4.10875	0.810118	2.22263	0.328202	2.06476	0.303275	3.49805	1.74902	6.51418	8.99024	1.62855
JGB-1 02/09/2020 18:20:04		4.4611	35.0123	9628.38	654.154	60.3412	60.5103	25.0456	86.2198	101.612	5.69584	325.893	9.6918	27.4136	2.28764	0.211427	59.6646	3.49277	8.17376	1.13748	5.19687	1.44616	0.617366	1.6449	0.279083	1.73793	0.355197	1.01485	0.147999	0.95142	0.139542	0.803422	0.135313	1.59839	0.427082	0.101485
JB-3 02/09/2020 18:27:42		7.45754	33.8765	8605.48	382.24	59.7173	35.464	36.6893	190.387	114.835	14.1946	405.85	26.1055	93.0565	2.03943	0.91591	231.908	8.38974	21.0212	3.21993	15.5298	4.20504	1.30263	4.61619	0.749011	4.5592	0.944405	2.66632	0.386718	2.49942	0.378576	2.71109	0.142475	5.14131	1.26599	0.476273
JB-2 02/09/2020 18:35:20		8.09383	54.5483	6834	570.679	25.3291	36.672	13.2348	220.889	101.317	6.2063	176.022	23.8173	45.8842	0.49951	0.791259	214.215	2.24558	6.40964	1.13605	6.25935	2.26327	0.826623	3.22692	0.587919	3.92977	0.853145	2.52849	0.384578	2.52407	0.388999	1.48969	0.0442044	5.18076	0.256386	0.154715
BCR-2 02/09/2020 18:42:59		9.0913	33.014	13533.3	402.846	16.2374	37.1118	11.9572	23.1679	126.581	46.7837	335.988	36.0459	187.384	12.2683	1.12812	673.967	24.943	52.8805	6.82677	28.4559	6.60281	1.95762	6.71064	1.06176	6.34152	1.28987	3.61661	0.535026	3.40924	0.505994	4.93552	0.750696	10.6756	5.90188	1.67973
AGV-2 02/09/2020 18:50:34		10.5132	12.4259	6038.67	111.58	16.2556	15.4322	17.8633	51.7165	81.3435	67.4885	654.843	19.6061	234.794	13.8201	1.15894	1146.74	37.9922	69.4055	8.16049	30.4417	5.48099	1.52492	4.5094	0.640465	3.47681	0.66225	1.79069	0.261414	1.64255	0.252701	5.2065	0.90188	13.2711	6.0866	0.00043
JA-2 02/09/2020 18:58:08		29.82	18.04	3899	111.6	399.5	27.74	126.3	30.91	60.99	72.3	246.6	17.25	115.2	9.188	5.066	313.1	16.16	33.55	3.773	14.48	3.096	0.9178	3.066	0.4884	2.924	0.6038	1.724	0.259	1.66	0.2552	2.97	0.6925	20.36	4.95	2.275
Accuracy % of quoted value		102.193	95.2985	97.1418	93.2331	94.0443	97.9174	92.8676	106.586	94.5581	103.582	100.325	102.131	106.175	98.7957	105.983	101.524	104.528	102.1	102.222	103.134	102.111	102.777	101.759	102.048	102.561	102.166	102.864	101.728	100.912	100.118	104.651	106.212	107.839	103.125	104.262
BRR-1 02/09/2020 19:05:42		5.123	44.14	6200	309.3	376.2	48.61	128.1	88.47	78.95	0.5531	69.95	27.33	53.45	1.086	0.008425	6.821	1.568	5.144	0.969	5.692	2.236	0.8617	3.404	0.6454	4.402	0.9746	2.903	0.4421	2.881	0.439	1.574	0.1181	0.338	0.06708	0.04314
BAS206 02/09/2020 19:13:19		5.976	49.89	12430	453.3	83.56	53.97	48.68	73.06	124.3	1.86	101.4	47.27	123.3	4.396	0.05629	40.34	4.609	13.68	2.362	12.87	4.609	1.619	6.619	1.202	7.922	1.702	4.954	0.7357	4.741	0.706	3.398	0.5152	0.5201	0.2912	0.3165
BHVO2 D 02/09/2020 20:29:10		4.38981	38.5853	19945.5	369.195	358.276	54.8952	145.989	162.873	115.936	11.0533	474.212	31.8093	204.745	21.6339	0.112559	153.643	18.3697	44.8436	6.42714	29.378	7.32761	2.51007	7.45143	1.13685	6.30332	1.17062	3.01659	0.405214	2.42003	0.337678	5.24526	1.39574	1.76718	1.4295	0.495261
BHVO2 02/09/2020 20:51:54		4.32363	32.8717	17209.7	318.09	303.543	45.782	120.698	136.174	232.264	9.32207	403.189	26.7014	174.764	18.4946	0.101019	128.658	15.2943	37.5307	5.34999	24.5073	6.11773	2.07696	6.27532	0.957664	5.29746	0.981909	2.52548	0.339425	2.01231	0.278814	4.43677	1.14758	1.63247	1.18799	0.412159
BIR-1 02/09/2020 20:59:27		2.94055	45.1943	5847.69	323.127	411.719	53.6317	173.259	123.72	86.2534	0.196315	109.937	15.96	14.5482	0.543	0.00417692	6.31968	0.601477	1.87961	0.375923	2.37667	1.08182	0.530469	1.86708	0.371746	2.58134	0.576415	1.70836	0.258969	1.67495	0.250615	0.584769	0.0543	3.05333	0.0292384	0.0125308
JB-1a 02/09/2020 21:07:07		11.2461	28.0966	7669.12	193.224	395.504	37.3111	135.144	55.0465	91.8134	38.4079	446.188	22.8453	136.391	27.569	1.27542	491.472	37.5646	66.0143	7.08334	26.0401	5.05597	1.47899	4.67376	0.714566	4.13368	0.80181	2.21848	0.319893	2.06061	0.30743	3.51051	1.75318	6.4851	8.95285	1.62855
JGB-1 02/09/2020 21:14:42		4.62179	35.7819	9920.14	666.84	60.5526	60.9755	25.3754	86.3044	102.542	5.76772	329.065	9.751	27.4136	2.27918	0.211427	59.7915	3.49277	8.15684	1.1417	5.23916	1.43347	0.617366	1.66604	0.274855	1.71679	0.355197	1.00639	0.147999	0.959878	0.139542	0.816107	0.14377	1.59839	0.422854	0.0972563
JB-3 02/09/2020 21:22:17		7.48197	34.7191	8853.8	389.201	60.6536	35.8752	37.1615	192.992	116.504	14.3778	412.363	26.4881	93.7892	2.04757	0.91591	232.641	8.43044	21.0619	3.23214	15.5868	4.26203	1.32298	4.65282	0.749011	4.54291	0.932193	2.64596	0.390788	2.50756	0.378576	2.6826	0.146546	5.1291	1.26599	0.472202
JB-2 02/09/2020 21:29:55		8.04963	55.786	6984.3	580.846	25.8286	37.1715	13.4735	222.304	102.024	6.26377	177.879	23.8615	46.1494	0.49509	0.791259	213.684	2.2279	6.4229	1.13605	6.21514	2.27211	0.826623	3.18272	0.583498	3.92535	0.861986	2.52849	0.388999	2.5506	0.384578	1.46759	0.0442044	5.1675	0.251965	0.150295
BCR-2 02/09/2020 21:37:31		9.07471	33.3915	13856.8	409.15	16.4697	37.5016	12.1853	23.4872	127.121	46.9496	337.025	36.1786	187.881	12.2973	1.12812	676.041	25.026	52.8805	6.81018	28.4103	6.5323	1.96591	6.67746	1.07005	6.3747	1.29402	3.62906	0.530879	3.36776	0.505994	4.93966	0.746549	10.63	5.90603	1.67144
AGV-2 02/09/2020 21:45:06		10.5786	12.4825	6086.6	112.321	16.3079	15.454	17.7326	51.6294	81.9099	67.6628	658.764	19.8109	234.489	13.8637	1.15894	1142.82	38.1229	69.2313	8.12563	30.2587	5.53763	1.52056	4.4789	0.640465	3.47681	0.66225	1.79505	0.261414	1.65562	0.248344	5.19779	0.919308	13.184	6.02996	1.85169
JA-2 02/09/2020 21:52:40		29.6245	18.2469	3943.36	112.644	409.601	27.9722	127.615	31.1636	61.3962	72.845	248.688	17.3159	115.495	9.16749	5.04086	313.523	16.1878	33.4869	3.79113	14.4306	3.10755	0.905845	3.05723	0.490666	2.91883	0.603897	1.71943	0.255817	1.68588	0.251624	2.98174	0.696159	20.2263	4.93182	2.28139
Accuracy % of quoted value		101.523	96.3915	98.2471	94.1049	96.4222	98.7369	93.8347	107.461	95.1879	104.363	101.175	102.522	106.447	98.5751	105.457	101.661	104.708	101.908	102.713	102.782	102.492	101.438	101.468	102.521	102.379	102.182	102.591	100.478	102.485	98.7147	105.065	106.773	107.131	102.746	104.555
BRR-1 02/09/2020 22:00:15		5.14742	44.8497	6270.72	311.931	385.254	48.882	129.323	88.7941	80.1945	0.555477	70.237	27.4241	53.6962	1.09038	0.0082293	6.76448	1.56768	5.14742	0.971057	5.7317	2.27129	0.864076	3.4563	0.650114	4.37798	0.966942	2.88025	0.440267	2.88437	0.440267	1.58002	0.119325	0.337401	0.069949	0.0411465
BAS206 02/09/2020 22:07:50		6.06844	51.1436	12771.6	460.661	87.8326	54.5422	49.7514	73.9104	126.815	1.8754	103.065	47.6221	123.867	4.42644	0.0532319	40.5136	4.64755	13.742	2.37496	12.9149	4.6926	1.642	6.64989	1.19977	7.87013	1.70342	4.91781	0.737057	4.72126	0.704299	3.39865	0.520035	0.51594	0.294823	0.315297
Session 6		7Li	45Sc	47Ti	51V	52Cr	59Co	60Ni	66Zn	85Rb	86Sr	89Y	90Zr	93Nb	133Cs	137Ba	139La	140Ce	141Pr	146Nd	147Sm	153Eu	157Gd	159Tb	163Dy	165Ho	166Er	169Tm	172Yb	175Lu	178Hf	181Ta	208Pb	232Th	238U
JB1a 24/03/2021 17:46:17		11.33	27.52	7711	177.6	406.8	37.35	139.2	80.19	38.01	445.3	22.87	136.2	27.81	1.272	490	37.84	65.96	7.114	26.18	5.035	1.499	4.699	0.721	4.109	0.811	2.235	0.327	2.1	0.31	3.53	1.658	6.508	9.029	1.64
JB2 24/03/2021 17:53:52		8.125	55.14	7081	573.6	27.23	37.22	13.89	109.8	6.222	176.7	23.99	45.92	0.569	0.798	213.8	2.244	6.407	1.147	6.276	2.261	0.838	3.216	0.587	3.916	0.862	2.54	0.388	2.549	0.39	1.48	0.056	5.201	0.257	0.154
JB3 24/03/2021 18:01:27		7.43	34.23	8775	389	62.79	36.05	38.23	107.3	14.23	406.7	26.28	93.15	2.038	0.938	232.2	8.462	21.13	3.246	15.62	4.272	1.318	4.664	0.752	4.541	0.935	2.658	0.395	2.515	0.381	2.696	0.165	5.148	1.267	0.474
JGb1 24/03/2021 18:09:04		4.594	35.11	9734	650.2	62.03	61.15	25.92	107.9	5.694	325.1	9.737	27.3	2.326	0.211	59.51	3.469	8.134	1.141	5.175	1.425	0.617	1.667	0.279	1.74	0.358	1.013	0.148	0.942	0.141	0.809	0.189	1.566	0.426	0.098
BCR2 24/03/2021 18:16:41		8.787	32.85	13640	405.1	16.39	37.49	12.22	133.2	46.39	333.5	36.21	187.6	12.27	1.118	670.4	25.03	52.78	6.794	28.39	6.565	1.983	6.737	1.064	6.38	1.291	3.617	0.531	3.401	0.507	4.903	0.921	10.66	5.909	1.675
AGV2 24/03/2021 18:24:17		10.31	12.55	6252	104.4	16.73	15.68	18.58	87.61	67.78	654.1	19.71	237.3	14.12	1.16	1149	38.12	69.71	8.168	30.31	5.501	1.533	4.544	0.64	3.453	0.657	1.798	0.259	1.645	0.251	5.181	0.888	13.28	6.021	1.869
JA2 24/03/2021 18:31:52		28.86	18.09	3728	104.3	416	28.17	132.4	63.75	72.05	246.4	17.35	115.7	9.403	5.102	314.1	16.2	33.49	3.778	14.47	3.11	0.914	3.077	0.496	2.934	0.601	1.718	0.26	1.702	0.256	2.975	0.761	20.49	4.975	2.291
Accuracy % of quoted value		98.9034	95.5626	92.8814	87.1345	97.9284	99.4352	97.3529	98.8372	103.223	100.244	102.724	106.636	101.108	106.736	101.848	104.787	101.917	102.357	103.063	102.573	102.352	102.124	103.636	102.911	101.692	102.506	102.121	103.465	100.432	104.827	116.718	108.528	103.646	104.995
BRR1 24/03/2021 18:39:26		5.172	44.16	6294	286.7	403.8	49.2	132.5	85.02	0.577	69.49	27.38	53.34	1.093	0.009	6.824	1.555	5.122	0.971	5.701	2.255	0.866	3.407	0.658	4.404	0.979	2.925	0.446	2.937	0.441	1.581	0.37	0.329	0.067	0.044
BAS206 24/03/2021 18:47:00		5.875	50.29	12610	457.8	89.65	54.89	51.12	132.7	1.872	101.5	47.71	123.3	4.456	0.057	40.27	4.628	13.66	2.378	12.95	4.633	1.639	6.664	1.211	7.903	1.708	4.962	0.736	4.762	0.709	3.406	0.604	0.511	0.291	0.32
BLK 25/03/2021 03:25:54		0	0	0	0	0	0	0	0.002	0	0	0	0	0	0	0	0	0	0	0	0	0	0	0	0	0	0	0	0	0	0	0	0	0	0
CBLK 25/03/2021 03:33:30		0	0	0	0	0	0	0	0	0	0	0	0	0	0	0	0	0	0	0	0	0	0	0	0	0	0	0	0	0	0	0	0	0	0
Session 7		7Li	45Sc	47Ti	51V	52Cr	59Co	60Ni	65Cu	66Zn	85Rb	86Sr	89Y	90Zr	93Nb	133Cs	137Ba	139La	140Ce	141Pr	146Nd	147Sm	153Eu	157Gd	159Tb	163Dy	165Ho	166Er	169Tm	172Yb	175Lu	178Hf	181Ta	208Pb	232Th	238U
BHVO2 13/12/2021 13:03:54		4.548	31.21	16500	318.2	291	44.44	119.4	131.8	109	8.844	388.7	25.96	170.3	18.48	0.096	125.3	15.17	37.21	5.311	24.23	6.034	2.072	6.253	0.946	5.24	0.976	2.481	0.336	1.992	0.275	4.399	0.98	1.54	1.192	0.406
JB3 13/12/2021 13:10:27		7.628	34.05	8710	385	57.82	35.96	37.78	192.8	124.6	14.1	409.6	26.26	92.72	2.062	0.891	230.2	8.344	20.99	3.23	15.6	4.231	1.331	4.63	0.748	4.542	0.94	2.655	0.39	2.494	0.378	2.716	0.122	4.894	1.273	0.463
BCR2 13/12/2021 13:17:00		9.106	32.96	13590	405.5	14.63	37.4	12.03	23.02	132.6	46.21	336.1	36.11	186.9	12.43	1.106	670.6	25	52.99	6.823	28.35	6.551	1.971	6.733	1.067	6.384	1.289	3.625	0.536	3.409	0.509	4.893	0.992	9.887	5.862	1.647
BIR1 13/12/2021 13:23:37		3.035	44.51	5911	334.1	408.7	53.55	175.8	122.9	69.14	0.201	107.3	15.77	14.31	0.53	0.005	6.167	0.593	1.838	0.37	2.348	1.09	0.528	1.865	0.367	2.559	0.574	1.687	0.257	1.646	0.25	0.584	0.081	3.306	0.03	0.01
JB2 13/12/2021 13:30:12		7.97	55.12	7063	571.8	23.95	36.94	13.54	221.2	107.2	6.113	176.9	23.88	45.32	0.491	0.755	211.2	2.203	6.361	1.137	6.237	2.242	0.832	3.205	0.588	3.92	0.865	2.533	0.389	2.532	0.389	1.47	0.043	4.886	0.25	0.15
JGB1 13/12/2021 13:36:51		4.368	34.64	9571	640	54.82	60.36	25.19	87.57	106.1	5.591	321.9	9.595	26.51	2.278	0.201	58.51	3.429	8.04	1.124	5.17	1.398	0.613	1.645	0.276	1.71	0.356	1.002	0.147	0.928	0.138	0.806	0.124	1.476	0.413	0.097
JA2 13/12/2021 13:43:25		29.35	17.95	4076	114	409.5	27.66	128.4	30.63	62.11	71.04	245.8	17.09	113.9	9.279	4.828	308.4	16.04	33.18	3.77	14.42	3.063	0.91	3.044	0.496	2.947	0.603	1.728	0.258	1.69	0.253	2.994	0.559	19.19	4.942	2.251
Accuracy % of quoted value		100.583	94.823	101.552	95.2381	96.3983	97.635	94.4118	105.621	96.2946	101.777	100	101.184	104.977	99.7742	101.004	100	103.752	100.974	102.14	102.707	101.022	101.904	101.029	103.636	103.367	102.03	103.103	101.335	102.736	99.2546	105.497	85.7362	101.642	102.958	103.162
AGV2 13/12/2021 13:49:57		10.22	12.51	6197	114.8	14.8	15.55	18.23	51.96	87.74	66.66	657.7	19.68	234.2	14	1.108	1148	38.05	69.66	8.148	30.25	5.481	1.509	4.498	0.638	3.469	0.667	1.801	0.26	1.633	0.247	5.203	0.977	13.73	6.047	1.842
BAS206 13/12/2021 13:56:31		5.759	50.61	12580	458.2	81.79	54.66	50.51	73.14	131.5	1.837	101.7	47.26	121.9	4.444	0.053	39.58	4.567	13.54	2.364	12.83	4.557	1.637	6.565	1.201	7.876	1.71	4.927	0.736	4.692	0.705	3.404	0.474	0.491	0.291	0.311
BRR1 13/12/2021 14:03:04		5.006	44.09	6291	320.8	380.8	48.8	131.2	87.55	92.22	0.529	69.31	26.94	52.08	1.078	0.006	7.014	1.536	5.078	0.959	5.636	2.223	0.866	3.437	0.649	4.365	0.976	2.892	0.443	2.854	0.437	1.563	0.089	0.297	0.065	0.043
Major elements
Session 1		7Li	23Na	24Mg	27Al	39K	44Ca	47Ti	51V	55Mn	56Fe	59Co	65Cu	85Rb	86Sr	137Ba
cblk 30/03/2021 09:10:59		137	1687	440	437	3260	144	78	79	390	19680	254	202	36	373	461
JGB1 30/03/2021 09:17:22		996	39782	110509	102123	8966	19182	12296	26784	70689	5253726	50524	17752	5300	52641	13270
JB1a 30/03/2021 09:23:45		2381	88798	111131	85247	40816	15666	9956	8390	55663	3160864	32753	13609	36560	75030	112031
JB2 30/03/2021 09:30:09		1695	66686	66374	86586	14115	16254	9202	24375	82823	5061501	32526	47144	6082	30670	50332
JB3 30/03/2021 09:36:33		1589	88962	74014	100747	23406	16120	11158	16309	67989	4230507	31500	40980	14065	69555	54547
BCR2 30/03/2021 09:42:59		1950	105547	53354	81547	52007	12548	18000	18091	77648	5046685	34864	6852	46786	60351	161005
AGV2 30/03/2021 09:49:26		2245	133146	25271	97156	79362	8856	7939	4957	37129	2241553	13993	22009	65278	112121	260701
JA2 30/03/2021 10:02:13		6314	106898	108837	97643	53606	10983	5400	5065	41727	2168017	26121	7121	73873	44841	76800
BAS206 30/03/2021 10:08:38		1301	89094	93564	80100	7647	15473	15518	18788	93987	5004741	47338	16237	2159	18317	11001
BRR1 30/03/2021 10:15:02		1200	69821	131913	89763	4715	20595	8204	14044	75712	4474561	46291	20353	626	13351	1996
BLK 30/03/2021 12:23:10		122	1588	431	374	3069	104	67	70	332	16588	224	511	37	427	176
Session 2		7Li	23Na	24Mg	27Al	39K	44Ca	47Ti	51V	52Cr	55Mn	56Fe	59Co	60Ni	65Cu	66Zn	85Rb	86Sr	137Ba
CBLANK 28/09/2022 11:02:47		96	1321	27	68	89794	50	3	6	22	15	1854	13	29	56	4647	695	461	108
BCR2 28/09/2022 11:09:12		1450	177470	102739	227917	208092	25000	30913	24108	1217	126659	6614923	28412	1958	4583	30052	43161	53810	194166
BHVO-2 28/09/2022 11:21:59		717	124482	205929	227323	124392	40361	36871	18293	22147	107965	5876581	33170	17949	24712	37658	8921	61148	35244
JB-2 28/09/2022 11:28:24		1262	112732	129737	245148	115882	34224	15324	32945	1921	137567	6756942	26980	2058	41225	15848	6266	27607	59752
JA-2 28/09/2022 11:41:15		4365	172207	200689	259559	203364	21272	8652	6549	30729	65118	2841219	20298	19015	5707	16816	64332	38764	86168
JB-3 28/09/2022 11:47:39		1167	152498	145696	288817	139643	34111	19197	22258	4471	113086	5570526	26233	5659	36176	31194	13519	63647	65728
JGB-1 28/09/2022 11:54:00		726	67188	218217	288621	105083	40600	20572	36759	4078	117475	7021608	44753	4381	16673	18593	5999	51361	17001
AGV-2 28/09/2022 12:00:22		1665	223526	48262	270461	260078	17663	13272	6433	1146	60281	3037457	11563	2853	9701	12094	60923	102120	311336
BIR-1 28/09/2022 12:06:46		516	100963	272874	258727	96301	46382	13024	18596	29720	109828	5376990	38271	25795	22539	16250	975	17051	1838
BRR-1 28/09/2022 11:15:35		802	106923	236498	233851	99688	39914	13332	17420	26977	114902	5419940	34866	19418	16281	13943	1198	11057	1907
BAS-206 28/09/2022 11:34:48		945	137483	170847	210568	99780	30219	24478	23860	5672	145448	6162026	38898	7334	13334	17976	2431	16022	11104

## Sheet: extra tables
Sample group	Sample	Analytical method	No of points		Type	SiO2	TiO2	Al2O3	FeO	MnO	MgO	CaO	Na2O	Mg#
ultramafic	TR017-02	SEM	3		cpx	54.2		0.62	2.59		18.21	21.7	0.7	92.6
ultramafic	TR017-02	EMPA	9		cpx	55	0.06	0.52	2.6	0.2	18.09	22.7	0.68	92.5
ultramafic	TR017-03	SEM	35		cpx	44.7	4	8.18	7.61	0.2	12.43	23.1	0.56	74.3
ultramafic	TR018-04	SEM	30		cpx	47	2.73	6.1	6.25		13.86	23.3	0.42	79.6
hbl-gabbro	TEM-08A	SEM		11	cpx	45.5	2.54	6.07	7.32	0.13	15.3	22.2	0.63	78.8
hbl-gabbro	TR018-10	SEM	8		cpx	47.2	1.84	4.04	7.77	0.35	15.56	22.1	0.75	78.1
hbl-gabbro	L2-15	EMPA	39		cpx	46	2.86	6.76	7.06	0.15	12.6	22.3	0.56	76.1
Xenolith	TR018-03	SEM	5		cpx	51.5	0.61	1.61	7.68	0.64	13.55	22.7	1.05	75.5
Xenolith	L2-53	SEM	11		cpx	51.2	0.59	1.91	5.09	0.17	17.68	23.1	0.61	86.1
Xenolith	TEM-17B2	SEM	4		cpx	50.2	0.92	3.01	5.36	0.22	18.56	22.9	0.32	86
ultramafic	TR017-02	EMPA	10		ol	41.2		0.003	9.3	0.37	49.39	0.14		90.5
ultramafic	TR017-02	SEM	3		ol	40.4			9.17	0.35	49.69	0.16		90.6
ultramafic	TR018-04	SEM	15		ol	39.1			16.42	0.27	44.11	0.43		82.7
ultramafic	TR017-03	SEM	14		ol	38.9			17.54	0.29	43.34	0.37		81.5
Xenolith	TR018-03	SEM	13		ol	39			17.71	0.76	42.58	0.32		81
Xenolith	L2_53	SEM	6		ol	38.7			22.7	0.69	47.76	0.16		78.9
Xenolith	TEM-17B2	SEM	4		ol	34.4			25.22	0.58	35.01	0.03		71.2
Table 3: Summary of average clinopyroxene and olivine data from SEM analysis alongside the lithology (ultramafic, hornblende (hbl) gabbroic nodules and xenolith clasts). A complete clinopyroxene and olivine dataset alongside the analytical technique is provided in the Supplementary material. Xenolith group refers to the non-juvenile, plutonic lithic clasts.
Caleta clinopyroxene and olivine
Average major element compositions for Caleta clinopyroxene and olivine from each sample are given in Table 3 below. Samples L2-53, TEM-17B2 and TR018-03 are in the sub-group non-juvenile xenolith lithic clasts and distinctly different to juvenile nodules. Caleta has a sample (TR017-02) with low TiO2, low FeO and high MgO clinopyroxenes, not observed in any other Members. This sample also has hig…
