# Supplementary material for: Melt-bearing nodules from Tenerife reveal magma reservoir diversity prior to caldera-forming eruptions
Source: Contrib Mineral Petrol. 2026 Apr 28;181(5):39. doi: 10.1007/s00410-026-02302-3 (PMC13121400; doi:10.1007/s00410-026-02302-3)
Supplement: Supplementary file 2 — Supplementary Material 2 [file 410_2026_2302_MOESM2_ESM.xlsx]

## Sheet: Caleta_Fasnia_glass
sample	Latitude	Longitude	collected_by	volc_region	volcano	eruption	labcode	batch	instrument	SiO2	TiO2	Al2O3	FeOt	MnO	MgO	CaO	Na2O	K2O	P2O5	Cl	total
TEM-15G	28.2803	-16.5494	eh/r.taylor	Canary Islands	Las Cañadas	Caleta Las Cañadas caldera wall	TEM-15G_6	2023-04-21	OX-WDS	60	0.427	20.43	2.08	0.153	0.157	0.855	9.432	5.72	0.155	0.27	99.679
TEM-15G	28.2803	-16.5494	eh/r.taylor	Canary Islands	Las Cañadas	Caleta Las Cañadas caldera wall	TEM-15G_7	2023-04-21	OX-WDS	57.809	0.394	19.81	2.14	0.158	0.211	0.918	8.249	5.6	0.016	0.26	95.568
TEM-15G	28.2803	-16.5494	eh/r.taylor	Canary Islands	Las Cañadas	Caleta Las Cañadas caldera wall	TEM-15G_8	2023-04-21	OX-WDS	58.681	0.681	19.34	2.39	0.147	0.257	1.326	8.982	5.53	0.101	0.21	97.642
TEM-15G	28.2803	-16.5494	eh/r.taylor	Canary Islands	Las Cañadas	Caleta Las Cañadas caldera wall	TEM-15G_10	2023-04-21	OX-WDS	56.703	0.723	20.29	2.87	0.236	0.236	0.942	10.018	5.82	0.1	0.39	98.329
TEM-15G	28.2803	-16.5494	eh/r.taylor	Canary Islands	Las Cañadas	Caleta Las Cañadas caldera wall	TEM-15G_13	2023-04-21	OX-WDS	57.078	0.46	19.46	1.98	0.154	0.212	0.826	8.438	5.23	0.082	0.26	94.185
TEM-15G	28.2803	-16.5494	eh/r.taylor	Canary Islands	Las Cañadas	Caleta Las Cañadas caldera wall	TEM-15G_17	2023-04-21	OX-WDS	58.052	0.426	20.02	1.98	0.117	0.229	0.948	8.218	5.66	0.039	0.24	95.931
TEM-15G	28.2803	-16.5494	eh/r.taylor	Canary Islands	Las Cañadas	Caleta Las Cañadas caldera wall	TEM-15G_22	2023-04-21	OX-WDS	56.693	2.44	21.67	1.82	0.089	0.092	6.937	6.71	1.66	0.245	0.05	98.408
TEM-15G	28.2803	-16.5494	eh/r.taylor	Canary Islands	Las Cañadas	Caleta Las Cañadas caldera wall	TEM-15G_23	2023-04-21	OX-WDS	58.894	1.137	21.56	2.05	0.097	0.342	4.19	7.349	2.61	0.265	0.06	98.551
TEM-15G	28.2803	-16.5494	eh/r.taylor	Canary Islands	Las Cañadas	Caleta Las Cañadas caldera wall	TEM-15G_24	2023-04-21	OX-WDS	58.417	0.958	21.11	2.52	0.149	0.636	6.735	6.941	1.5	0.311	0.03	99.308
TEM-15G	28.2803	-16.5494	eh/r.taylor	Canary Islands	Las Cañadas	Caleta Las Cañadas caldera wall	TEM-15G_26	2023-04-21	OX-WDS	57.362	0.473	20.3	2.23	0.117	0.185	0.987	7.768	6.02	0	0.31	95.756
sample			collected_by	volc_region	volcano	eruption	labcode	batch	instrument	SiO2	TiO2	Al2O3	FeOt	MnO	MgO	CaO	Na2O	K2O	P2O5	Cl	total
TEM-15H	28.2803	-16.5494	eh/r.taylor	Canary Islands	Las Cañadas	Caleta Las Cañadas caldera wall	TEM-15H_2	2023-04-18	OX-WDS	57.484	0.578	20.37	3.17	0.216	0.316	0.645	9.34	6.1	0.044	0.37	97.95
TEM-15H	28.2803	-16.5494	eh/r.taylor	Canary Islands	Las Cañadas	Caleta Las Cañadas caldera wall	TEM-15H_3	2023-04-18	OX-WDS	57.302	0.581	19.68	2.25	0.12	0.25	0.806	7.47	6.14	0.035	0.28	94.24
TEM-15H	28.2803	-16.5494	eh/r.taylor	Canary Islands	Las Cañadas	Caleta Las Cañadas caldera wall	TEM-15H_6	2023-04-18	OX-WDS	59.658	0.393	19.92	1.81	0.109	0.161	0.957	5.97	5.94	0.033	0.21	94.45
TEM-15H	28.2803	-16.5494	eh/r.taylor	Canary Islands	Las Cañadas	Caleta Las Cañadas caldera wall	TEM-15H_8	2023-04-18	OX-WDS	57.838	0.529	19.88	2.42	0.147	0.272	0.975	8.25	5.73	0.046	0.31	95.7
TEM-15H	28.2803	-16.5494	eh/r.taylor	Canary Islands	Las Cañadas	Caleta Las Cañadas caldera wall	TEM-15H_9	2023-04-18	OX-WDS	56.917	0.574	19.61	2.42	0.177	0.261	0.716	7.96	5.84	0	0.33	94.14
TEM-15H	28.2803	-16.5494	eh/r.taylor	Canary Islands	Las Cañadas	Caleta Las Cañadas caldera wall	TEM-15H_13	2023-04-18	OX-WDS	61.114	0.316	19.6	1.37	0.075	0.164	1.113	6.24	5.96	0.034	0.16	95.4
TEM-15H	28.2803	-16.5494	eh/r.taylor	Canary Islands	Las Cañadas	Caleta Las Cañadas caldera wall	TEM-15H_15	2023-04-18	OX-WDS	57.221	0.467	20.15	2.58	0.212	0.298	0.881	8.24	5.63	0.001	0.32	95.3
TEM-15H	28.2803	-16.5494	eh/r.taylor	Canary Islands	Las Cañadas	Caleta Las Cañadas caldera wall	TEM-15H_20	2023-04-18	OX-WDS	60.427	0.366	20	1.68	0.124	0.175	1.188	7.3	5.7	0.01	0.19	96.42
TEM-15H	28.2803	-16.5494	eh/r.taylor	Canary Islands	Las Cañadas	Caleta Las Cañadas caldera wall	TEM-15H_21	2023-04-18	OX-WDS	59.739	0.347	19.97	1.76	0.139	0.147	1.06	7.56	5.56	0.013	0.21	95.8
TEM-15H	28.2803	-16.5494	eh/r.taylor	Canary Islands	Las Cañadas	Caleta Las Cañadas caldera wall	TEM-15H_25	2023-04-18	OX-WDS	59.688	0.334	20.16	1.5	0.067	0.144	1.493	7.54	4.79	0.038	0.17	95.19
TEM-15H	28.2803	-16.5494	eh/r.taylor	Canary Islands	Las Cañadas	Caleta Las Cañadas caldera wall	TEM-15H_26	2023-04-18	OX-WDS	58.151	0.997	19.88	2.94	0.135	0.451	3.227	7.69	3.77	0.107	0.22	96.76
TEM-15H	28.2803	-16.5494	eh/r.taylor	Canary Islands	Las Cañadas	Caleta Las Cañadas caldera wall	TEM-15H_30	2023-04-18	OX-WDS	57.595	0.483	19.85	2.44	0.152	0.255	0.712	8.42	6.13	0.038	0.31	95.71
TEM-15H	28.2803	-16.5494	eh/r.taylor	Canary Islands	Las Cañadas	Caleta Las Cañadas caldera wall	TEM-15H_31	2023-04-18	OX-WDS	59.608	0.335	19.76	1.72	0.131	0.15	1.119	7.31	5.67	0.027	0.22	95.32
sample			collected_by	volc_region	volcano	eruption	labcode	batch	instrument	SiO2	TiO2	Al2O3	FeOt	MnO	MgO	CaO	Na2O	K2O	P2O5	Cl	total
TF21/10A	28.197959°	-16.430201°	r.brown	Canary Islands	Las Cañadas	Caleta fall	TF21/10A_1	2022-05-10	OX-WDS	57.892	0.413	20.018	2.109	0.135	0.219	0.893	7.492	5.91	0.05	0.29	95.418
sample			collected_by	volc_region	volcano	eruption	labcode	batch	instrument	SiO2	TiO2	Al2O3	FeOt	MnO	MgO	CaO	Na2O	K2O	P2O5	Cl	total
TF21/10B	28.110531°	-16.471843°	r.brown	Canary Islands	Las Cañadas	Caleta ignimbrite	TF21/10B_2	2022-05-10	OX-WDS	59.933	0.409	20.293	2.037	0.145	0.195	0.834	8.016	5.89	0.009	0.26	98.016
TF21/10B	28.110531°	-16.471843°	r.brown	Canary Islands	Las Cañadas	Caleta ignimbrite	TF21/10B_3	2022-05-10	OX-WDS	58.161	0.419	20.077	2.373	0.22	0.253	0.696	8.299	6.086	0.034	0.31	96.927
TF21/10B	28.110531°	-16.471843°	r.brown	Canary Islands	Las Cañadas	Caleta ignimbrite	TF21/10B_4	2022-05-10	OX-WDS	58.708	0.42	19.989	2.078	0.172	0.211	0.882	8.234	5.848	0.06	0.29	96.887
TF21/10B	28.110531°	-16.471843°	r.brown	Canary Islands	Las Cañadas	Caleta ignimbrite	TF21/10B_5	2022-05-10	OX-WDS	58.29	0.422	19.841	2.007	0.138	0.196	0.815	7.906	5.941	0.041	0.28	95.875
TF21/10B	28.110531°	-16.471843°	r.brown	Canary Islands	Las Cañadas	Caleta ignimbrite	TF21/10B_6	2022-05-10	OX-WDS	58.559	0.455	19.989	2.19	0.138	0.195	0.729	8.157	5.817	0	0.28	96.51
TF21/10B	28.110531°	-16.471843°	r.brown	Canary Islands	Las Cañadas	Caleta ignimbrite	TF21/10B_7	2022-05-10	OX-WDS	59.634	0.384	20.343	1.64	0.092	0.129	1.364	8.037	4.992	0.054	0.2	96.874
TF21/10B	28.110531°	-16.471843°	r.brown	Canary Islands	Las Cañadas	Caleta ignimbrite	TF21/10B_8	2022-05-10	OX-WDS	57.982	0.533	20.107	2.292	0.165	0.205	0.889	8.245	5.807	0	0.29	96.515
TF21/10B	28.110531°	-16.471843°	r.brown	Canary Islands	Las Cañadas	Caleta ignimbrite	TF21/10B_9	2022-05-10	OX-WDS	58.071	0.457	20.038	2.098	0.158	0.249	0.706	8.31	6.024	0.01	0.33	96.448
TF21/10B	28.110531°	-16.471843°	r.brown	Canary Islands	Las Cañadas	Caleta ignimbrite	TF21/10B_11	2022-05-10	OX-WDS	59.863	0.35	19.999	1.559	0.139	0.161	1.359	7.612	4.714	0.028	0.17	95.956
TF21/10B	28.110531°	-16.471843°	r.brown	Canary Islands	Las Cañadas	Caleta ignimbrite	TF21/10B_12	2022-05-10	OX-WDS	61.705	0.307	20.175	1.286	0.032	0.089	1.186	8.081	5.322	0	0.15	98.334
TF21/10B	28.110531°	-16.471843°	r.brown	Canary Islands	Las Cañadas	Caleta ignimbrite	TF21/10B_13	2022-05-10	OX-WDS	57.912	0.464	19.871	2.272	0.094	0.21	0.774	7.939	5.663	0	0.27	95.47
TF21/10B	28.110531°	-16.471843°	r.brown	Canary Islands	Las Cañadas	Caleta ignimbrite	TF21/10B_14	2022-05-10	OX-WDS	57.683	0.434	19.782	2.251	0.187	0.241	1.532	7.972	5.89	0.097	0.3	96.367
TF21/10B	28.110531°	-16.471843°	r.brown	Canary Islands	Las Cañadas	Caleta ignimbrite	TF21/10B_15	2022-05-10	OX-WDS	58.091	0.441	19.969	2.047	0.196	0.229	0.787	8.506	5.859	0.059	0.3	96.487
TF21/10B	28.110531°	-16.471843°	r.brown	Canary Islands	Las Cañadas	Caleta ignimbrite	TF21/10B_16	2022-05-10	OX-WDS	58.619	0.395	19.89	1.844	0.137	0.189	1.125	8.19	5.075	0.024	0.27	95.754
TF21/10B	28.110531°	-16.471843°	r.brown	Canary Islands	Las Cañadas	Caleta ignimbrite	TF21/10B_17	2022-05-10	OX-WDS	60.072	0.299	20.323	1.385	0.066	0.134	1.651	7.743	4.569	0.027	0.16	96.429
TF21/10B	28.110531°	-16.471843°	r.brown	Canary Islands	Las Cañadas	Caleta ignimbrite	TF21/10B_18	2022-05-10	OX-WDS	61.386	0.329	20.303	1.436	0.104	0.073	1.354	7.95	5.343	0.006	0.16	98.447
TF21/10B	28.110531°	-16.471843°	r.brown	Canary Islands	Las Cañadas	Caleta ignimbrite	TF21/10B_19	2022-05-10	OX-WDS	57.673	0.444	19.743	2.129	0.183	0.211	0.746	8.517	5.941	0.027	0.3	95.911
TF21/10B	28.110531°	-16.471843°	r.brown	Canary Islands	Las Cañadas	Caleta ignimbrite	TF21/10B_20	2022-05-10	OX-WDS	57.952	0.45	20.126	2.363	0.154	0.223	0.707	8.092	6.013	0.037	0.38	96.5
TF21/10B	28.110531°	-16.471843°	r.brown	Canary Islands	Las Cañadas	Caleta ignimbrite	TF21/10B_21	2022-05-10	OX-WDS	58.071	0.501	20.077	2.333	0.167	0.228	0.816	8.474	6.034	0.039	0.33	97.067
TF21/10B	28.110531°	-16.471843°	r.brown	Canary Islands	Las Cañadas	Caleta ignimbrite	TF21/10B_22	2022-05-10	OX-WDS	50.216	2.74	18.121	7.385	0.157	2.892	6.554	7.045	3.053	0.784	0.15	99.099
TF21/10B	28.110531°	-16.471843°	r.brown	Canary Islands	Las Cañadas	Caleta ignimbrite	TF21/10B_23	2022-05-10	OX-WDS	57.842	0.491	20.028	2.18	0.124	0.204	0.92	8.157	6.034	0.067	0.27	96.315
TF21/10B	28.110531°	-16.471843°	r.brown	Canary Islands	Las Cañadas	Caleta ignimbrite	TF21/10B_24	2022-05-10	OX-WDS	57.922	0.488	19.999	2.333	0.152	0.218	0.652	8.397	6.147	0	0.37	96.678
sample			collected_by	volc_region	volcano	eruption	labcode	batch	instrument	SiO2	TiO2	Al2O3	FeOt	MnO	MgO	CaO	Na2O	K2O	P2O5	Cl	total
TR010-09	28.2758	-16.5472	eh/r.taylor	Canary Islands	Las Cañadas	Fasnia Atogo ignimbrite	TR010-09_1	2023-04-21	OX-WDS	60.416	0.228	21.41	1.51	0.13	0.102	1.727	8.72	4.31	0.037	0.24	98.829
TR010-09	28.2758	-16.5472	eh/r.taylor	Canary Islands	Las Cañadas	Fasnia Atogo ignimbrite	TR010-09_6	2023-04-21	OX-WDS	55.536	0.425	20.75	2.26	0.19	0.207	0.905	8.123	5.64	0.021	0.35	94.407
TR010-09	28.2758	-16.5472	eh/r.taylor	Canary Islands	Las Cañadas	Fasnia Atogo ignimbrite	TR010-09_7	2023-04-21	OX-WDS	55.749	0.388	20.98	2.35	0.177	0.206	0.867	8.333	5.52	0.075	0.36	95.007
TR010-09	28.2758	-16.5472	eh/r.taylor	Canary Islands	Las Cañadas	Fasnia Atogo ignimbrite	TR010-09_8	2023-04-21	OX-WDS	58.529	0.466	21.45	2.4	0.222	0.201	0.814	9.38	5.95	0.035	0.34	99.787
TR010-09	28.2758	-16.5472	eh/r.taylor	Canary Islands	Las Cañadas	Fasnia Atogo ignimbrite	TR010-09_9	2023-04-21	OX-WDS	58.164	0.484	20.87	2.27	0.155	0.257	0.939	9.024	5.74	0.088	0.36	98.348
TR010-09	28.2758	-16.5472	eh/r.taylor	Canary Islands	Las Cañadas	Fasnia Atogo ignimbrite	TR010-09_10	2023-04-21	OX-WDS	58.428	0.408	21.31	2.42	0.196	0.188	0.858	9.568	5.73	0.051	0.37	99.529
TR010-09	28.2758	-16.5472	eh/r.taylor	Canary Islands	Las Cañadas	Fasnia Atogo ignimbrite	TR010-09_11	2023-04-21	OX-WDS	58.407	0.489	21.41	2.45	0.149	0.229	0.913	9.694	5.88	0.053	0.35	100.02
TR010-09	28.2758	-16.5472	eh/r.taylor	Canary Islands	Las Cañadas	Fasnia Atogo ignimbrite	TR010-09_12	2023-04-21	OX-WDS	57.241	0.374	21.14	2.42	0.177	0.169	0.844	9.443	5.75	0.122	0.39	98.071
TR010-09	28.2758	-16.5472	eh/r.taylor	Canary Islands	Las Cañadas	Fasnia Atogo ignimbrite	TR010-09_14	2023-04-21	OX-WDS	56.652	0.367	20.97	2.4	0.203	0.14	0.764	9.118	5.61	0.045	0.38	96.645
TR010-09	28.2758	-16.5472	eh/r.taylor	Canary Islands	Las Cañadas	Fasnia Atogo ignimbrite	TR010-09_16	2023-04-21	OX-WDS	57.119	0.393	21.47	2.31	0.223	0.174	0.845	8.563	5.62	0.062	0.38	97.161
TR010-09	28.2758	-16.5472	eh/r.taylor	Canary Islands	Las Cañadas	Fasnia Atogo ignimbrite	TR010-09_17	2023-04-21	OX-WDS	56.652	0.354	21.19	2.43	0.172	0.171	0.845	8.93	5.67	0.01	0.35	96.772
TR010-09	28.2758	-16.5472	eh/r.taylor	Canary Islands	Las Cañadas	Fasnia Atogo ignimbrite	TR010-09_19	2023-04-21	OX-WDS	55.83	0.367	21.41	2.38	0.218	0.228	0.799	9.128	5.75	0.047	0.4	96.553
TR010-09	28.2758	-16.5472	eh/r.taylor	Canary Islands	Las Cañadas	Fasnia Atogo ignimbrite	TR010-09_20	2023-04-21	OX-WDS	57.251	0.374	21.52	2.5	0.215	0.193	0.742	8.741	5.45	0	0.4	97.383
TR010-09	28.2758	-16.5472	eh/r.taylor	Canary Islands	Las Cañadas	Fasnia Atogo ignimbrite	TR010-09_21	2023-04-21	OX-WDS	56.703	0.364	21.58	2.47	0.19	0.202	0.871	8.657	5.43	0.107	0.38	96.957
TR010-09	28.2758	-16.5472	eh/r.taylor	Canary Islands	Las Cañadas	Fasnia Atogo ignimbrite	TR010-09_22	2023-04-21	OX-WDS	57.717	0.369	21.62	2.37	0.223	0.186	0.79	10.406	5.74	0	0.4	99.817
TR010-09	28.2758	-16.5472	eh/r.taylor	Canary Islands	Las Cañadas	Fasnia Atogo ignimbrite	TR010-09_23	2023-04-21	OX-WDS	57.433	0.39	21.58	2.45	0.247	0.165	0.799	9.976	5.69	0.009	0.39	99.134
TR010-09	28.2758	-16.5472	eh/r.taylor	Canary Islands	Las Cañadas	Fasnia Atogo ignimbrite	TR010-09_24	2023-04-21	OX-WDS	57.342	0.338	21.69	2.4	0.211	0.154	0.802	9.809	5.64	0.045	0.39	98.82
TR010-09	28.2758	-16.5472	eh/r.taylor	Canary Islands	Las Cañadas	Fasnia Atogo ignimbrite	TR010-09_25	2023-04-21	OX-WDS	56.53	0.513	19.9	2.97	0.266	0.801	2.019	8.668	5.32	0.081	0.37	97.434
TR010-09	28.2758	-16.5472	eh/r.taylor	Canary Islands	Las Cañadas	Fasnia Atogo ignimbrite	TR010-09_26	2023-04-21	OX-WDS	56.277	0.401	21.21	2.35	0.143	0.188	0.766	8.971	5.78	0.013	0.4	96.504
TR010-09	28.2758	-16.5472	eh/r.taylor	Canary Islands	Las Cañadas	Fasnia Atogo ignimbrite	TR010-09_28	2023-04-21	OX-WDS	56.723	0.377	21.36	2.38	0.168	0.174	0.823	8.961	5.6	0.07	0.38	97.021
TR010-09	28.2758	-16.5472	eh/r.taylor	Canary Islands	Las Cañadas	Fasnia Atogo ignimbrite	TR010-09_29	2023-04-21	OX-WDS	60.436	0.301	20.82	1.52	0.114	0.139	1.054	8.636	5.38	0.073	0.23	98.705
TR010-09	28.2758	-16.5472	eh/r.taylor	Canary Islands	Las Cañadas	Fasnia Atogo ignimbrite	TR010-09_30	2023-04-21	OX-WDS	57.048	0.37	21.17	2.41	0.215	0.182	0.804	8.971	5.75	0.026	0.42	97.365
sample			collected_by	volc_region	volcano	eruption	labcode	batch	instrument	SiO2	TiO2	Al2O3	FeOt	MnO	MgO	CaO	Na2O	K2O	P2O5	Cl	total
TR010-08	28.2758	-16.5472	eh/r.taylor	Canary Islands	Las Cañadas	Fasnia Unit M	TR010-08_3	2023-04-21	OX-WDS	56.196	0.328	21.27	2.2	0.221	0.18	0.759	10.186	5.71	0.005	0.38	97.439
TR010-08	28.2758	-16.5472	eh/r.taylor	Canary Islands	Las Cañadas	Fasnia Unit M	TR010-08_4	2023-04-21	OX-WDS	56.409	0.355	21.45	2.29	0.188	0.16	0.696	10.259	5.72	0.089	0.37	97.987
TR010-08	28.2758	-16.5472	eh/r.taylor	Canary Islands	Las Cañadas	Fasnia Unit M	TR010-08_5	2023-04-21	OX-WDS	57.332	0.393	21.39	2.43	0.223	0.211	1.092	10.102	5.8	0.088	0.36	99.418
TR010-08	28.2758	-16.5472	eh/r.taylor	Canary Islands	Las Cañadas	Fasnia Unit M	TR010-08_6	2023-04-21	OX-WDS	57.109	0.391	21.36	2.36	0.169	0.194	0.858	10.793	5.62	0.061	0.38	99.296
TR010-08	28.2758	-16.5472	eh/r.taylor	Canary Islands	Las Cañadas	Fasnia Unit M	TR010-08_7	2023-04-21	OX-WDS	56.987	0.718	20.15	2.89	0.2	0.174	0.699	10.039	5.93	0.088	0.38	98.251
TR010-08	28.2758	-16.5472	eh/r.taylor	Canary Islands	Las Cañadas	Fasnia Unit M	TR010-08_8	2023-04-21	OX-WDS	56.449	0.5	21.77	2.36	0.206	0.15	0.861	10.835	5.34	0.022	0.47	98.967
TR010-08	28.2758	-16.5472	eh/r.taylor	Canary Islands	Las Cañadas	Fasnia Unit M	TR010-08_9	2023-04-21	OX-WDS	58.691	0.424	21.47	1.51	0.101	0.106	1.504	9.484	5.02	0.263	0.25	98.824
TR010-08	28.2758	-16.5472	eh/r.taylor	Canary Islands	Las Cañadas	Fasnia Unit M	TR010-08_10	2023-04-21	OX-WDS	56.277	0.718	19.53	3.07	0.199	0.205	1.231	9.013	5.64	0.064	0.34	96.29
TR010-08	28.2758	-16.5472	eh/r.taylor	Canary Islands	Las Cañadas	Fasnia Unit M	TR010-08_11	2023-04-21	OX-WDS	56.53	0.331	21.34	2.32	0.235	0.192	0.755	10.123	5.63	0.059	0.38	97.897
TR010-08	28.2758	-16.5472	eh/r.taylor	Canary Islands	Las Cañadas	Fasnia Unit M	TR010-08_13	2023-04-21	OX-WDS	55.191	0.411	20.83	2.41	0.154	0.171	0.779	10.238	5.59	0.028	0.37	96.17
TR010-08	28.2758	-16.5472	eh/r.taylor	Canary Islands	Las Cañadas	Fasnia Unit M	TR010-08_14	2023-04-21	OX-WDS	57.291	0.385	21.48	2.4	0.239	0.166	0.791	10.824	5.75	0.042	0.37	99.742
TR010-08	28.2758	-16.5472	eh/r.taylor	Canary Islands	Las Cañadas	Fasnia Unit M	TR010-08_16	2023-04-21	OX-WDS	56.52	0.379	21.2	2.26	0.169	0.217	0.712	10.06	5.77	0.04	0.38	97.706
TR010-08	28.2758	-16.5472	eh/r.taylor	Canary Islands	Las Cañadas	Fasnia Unit M	TR010-08_18	2023-04-21	OX-WDS	54.755	0.378	20.62	2.34	0.182	0.183	0.703	9.872	5.62	0.041	0.37	95.066
TR010-08	28.2758	-16.5472	eh/r.taylor	Canary Islands	Las Cañadas	Fasnia Unit M	TR010-08_20	2023-04-21	OX-WDS	56.399	0.389	21.35	2.35	0.234	0.206	0.762	10.322	5.69	0.113	0.37	98.189
TR010-08	28.2758	-16.5472	eh/r.taylor	Canary Islands	Las Cañadas	Fasnia Unit M	TR010-08_21	2023-04-21	OX-WDS	56.328	0.416	21.07	2.25	0.182	0.232	0.684	9.893	5.77	0.069	0.37	97.267
TR010-08	28.2758	-16.5472	eh/r.taylor	Canary Islands	Las Cañadas	Fasnia Unit M	TR010-08_23	2023-04-21	OX-WDS	56.155	0.401	21.39	2.4	0.205	0.157	0.732	10.165	5.69	0	0.36	97.653
TR010-08	28.2758	-16.5472	eh/r.taylor	Canary Islands	Las Cañadas	Fasnia Unit M	TR010-08_24	2023-04-21	OX-WDS	54.309	0.416	20.5	2.29	0.197	0.221	0.675	9.443	5.59	0.026	0.37	94.035
TR010-08	28.2758	-16.5472	eh/r.taylor	Canary Islands	Las Cañadas	Fasnia Unit M	TR010-08_25	2023-04-21	OX-WDS	54.755	0.419	20.32	2.19	0.16	0.182	0.748	9.641	5.57	0.064	0.37	94.417
TR010-08	28.2758	-16.5472	eh/r.taylor	Canary Islands	Las Cañadas	Fasnia Unit M	TR010-08_26	2023-04-21	OX-WDS	57.454	0.71	20.05	2.73	0.191	0.243	0.87	9.568	5.72	0.131	0.35	98.013
TR010-08	28.2758	-16.5472	eh/r.taylor	Canary Islands	Las Cañadas	Fasnia Unit M	TR010-08_27	2023-04-21	OX-WDS	56.49	0.34	21.39	2.31	0.184	0.222	0.576	10.458	5.79	0	0.38	98.134
TR010-08	28.2758	-16.5472	eh/r.taylor	Canary Islands	Las Cañadas	Fasnia Unit M	TR010-08_28	2023-04-21	OX-WDS	56.601	0.405	21.43	2.25	0.165	0.196	0.77	10.249	5.66	0.046	0.39	98.159
TR010-08	28.2758	-16.5472	eh/r.taylor	Canary Islands	Las Cañadas	Fasnia Unit M	TR010-08_29	2023-04-21	OX-WDS	56.916	0.386	21.31	2.27	0.193	0.238	0.75	10.27	5.77	0.055	0.37	98.532
TR010-08	28.2758	-16.5472	eh/r.taylor	Canary Islands	Las Cañadas	Fasnia Unit M	TR010-08_31	2023-04-21	OX-WDS	55.323	0.34	20.87	2.24	0.207	0.21	0.715	9.893	5.69	0.068	0.36	95.919
sample			collected_by	volc_region	volcano	eruption	labcode	batch	instrument	SiO2	TiO2	Al2O3	FeOt	MnO	MgO	CaO	Na2O	K2O	P2O5	Cl	total
TF21/16	28.225612°	-16.429566°	r.brown	Canary Islands	Las Cañadas	Fasnia Unit L	TF21/16_1	2022-05-10	OX-WDS	56.697	0.472	21.355	2.373	0.184	0.22	0.772	9.422	5.632	0.032	0.38	97.544
TF21/16	28.225612°	-16.429566°	r.brown	Canary Islands	Las Cañadas	Fasnia Unit L	TF21/16_2	2022-05-10	OX-WDS	56.926	0.59	19.989	2.516	0.14	0.268	0.883	8.539	6.168	0.041	0.34	96.404
TF21/16	28.225612°	-16.429566°	r.brown	Canary Islands	Las Cañadas	Fasnia Unit L	TF21/16_3	2022-05-10	OX-WDS	55.951	0.301	21.395	2.241	0.186	0.156	0.744	9.411	5.9	0	0.4	96.683
TF21/16	28.225612°	-16.429566°	r.brown	Canary Islands	Las Cañadas	Fasnia Unit L	TF21/16_4	2022-05-10	OX-WDS	56.279	0.457	20.628	2.465	0.169	0.218	0.85	9.335	6.065	0.057	0.38	96.904
TF21/16	28.225612°	-16.429566°	r.brown	Canary Islands	Las Cañadas	Fasnia Unit L	TF21/16_5	2022-05-10	OX-WDS	56.837	0.488	20.706	2.323	0.14	0.244	0.906	8.779	5.549	0.027	0.38	96.376
TF21/16	28.225612°	-16.429566°	r.brown	Canary Islands	Las Cañadas	Fasnia Unit L	TF21/16_6	2022-05-10	OX-WDS	56.857	0.496	20.402	2.435	0.187	0.259	0.959	9.008	5.663	0.076	0.34	96.68
TF21/16	28.225612°	-16.429566°	r.brown	Canary Islands	Las Cañadas	Fasnia Unit L	TF21/16_9	2022-05-10	OX-WDS	56.419	0.47	20.706	2.333	0.142	0.23	0.885	8.779	6.096	0.062	0.38	96.504
TF21/16	28.225612°	-16.429566°	r.brown	Canary Islands	Las Cañadas	Fasnia Unit L	TF21/16_10	2022-05-10	OX-WDS	56.13	0.484	20.51	2.272	0.166	0.188	0.873	9.215	5.529	0.054	0.36	95.782
TF21/16	28.225612°	-16.429566°	r.brown	Canary Islands	Las Cañadas	Fasnia Unit L	TF21/16_11	2022-05-10	OX-WDS	57.593	0.489	20.972	2.221	0.19	0.22	0.939	8.714	5.642	0	0.36	97.339
TF21/16	28.225612°	-16.429566°	r.brown	Canary Islands	Las Cañadas	Fasnia Unit L	TF21/16_12	2022-05-10	OX-WDS	56.399	0.519	20.274	2.435	0.148	0.256	0.93	8.583	5.725	0.039	0.34	95.65
TF21/16	28.225612°	-16.429566°	r.brown	Canary Islands	Las Cañadas	Fasnia Unit L	TF21/16_13	2022-05-10	OX-WDS	56.349	0.467	20.362	2.302	0.173	0.222	0.959	8.648	5.725	0.001	0.36	95.566
TF21/16	28.225612°	-16.429566°	r.brown	Canary Islands	Las Cañadas	Fasnia Unit L	TF21/16_14	2022-05-10	OX-WDS	56.837	0.502	20.992	2.394	0.159	0.207	0.846	8.626	5.725	0.016	0.35	96.654
TF21/16	28.225612°	-16.429566°	r.brown	Canary Islands	Las Cañadas	Fasnia Unit L	TF21/16_15	2022-05-10	OX-WDS	56.976	0.477	20.815	2.282	0.166	0.145	0.877	8.692	5.59	0.007	0.36	96.389
TF21/16	28.225612°	-16.429566°	r.brown	Canary Islands	Las Cañadas	Fasnia Unit L	TF21/16_17	2022-05-10	OX-WDS	56.209	0.466	20.746	2.292	0.139	0.235	0.94	8.714	5.559	0	0.36	95.664
TF21/16	28.225612°	-16.429566°	r.brown	Canary Islands	Las Cañadas	Fasnia Unit L	TF21/16_18	2022-05-10	OX-WDS	55.791	0.419	20.657	2.333	0.137	0.239	0.809	8.768	5.879	0.025	0.36	95.42
TF21/16	28.225612°	-16.429566°	r.brown	Canary Islands	Las Cañadas	Fasnia Unit L	TF21/16_20	2022-05-10	OX-WDS	56.827	0.537	20.372	2.292	0.152	0.259	0.946	7.863	5.993	0	0.34	95.58
TF21/16	28.225612°	-16.429566°	r.brown	Canary Islands	Las Cañadas	Fasnia Unit L	TF21/16_22	2022-05-10	OX-WDS	57.135	0.989	19.094	3.117	0.195	0.539	1.2	8.005	5.828	0.182	0.28	96.564
sample			collected_by	volc_region	volcano	eruption	labcode	batch	instrument	SiO2	TiO2	Al2O3	FeOt	MnO	MgO	CaO	Na2O	K2O	P2O5	Cl	total
TF21/15	28.225612°	-16.429566°	r.brown	Canary Islands	Las Cañadas	Fasnia Unit H	TF21/15_2	2022-05-10	OX-WDS	55.931	0.365	21.552	2.394	0.184	0.186	0.753	8.975	5.467	0.064	0.43	96.304
TF21/15	28.225612°	-16.429566°	r.brown	Canary Islands	Las Cañadas	Fasnia Unit H	TF21/15_3	2022-05-10	OX-WDS	55.732	0.35	21.031	2.272	0.199	0.127	0.768	8.812	5.9	0.007	0.41	95.608
TF21/15	28.225612°	-16.429566°	r.brown	Canary Islands	Las Cañadas	Fasnia Unit H	TF21/15_4	2022-05-10	OX-WDS	56.14	0.366	21.326	2.16	0.166	0.131	0.762	8.561	5.353	0.054	0.46	95.476
TF21/15	28.225612°	-16.429566°	r.brown	Canary Islands	Las Cañadas	Fasnia Unit H	TF21/15_6	2022-05-10	OX-WDS	57.922	0.405	21.965	2.363	0.221	0.167	0.81	4.231	5.529	0	0.41	94.023
sample			collected_by	volc_region	volcano	eruption	labcode	batch	instrument	SiO2	TiO2	Al2O3	FeOt	MnO	MgO	CaO	Na2O	K2O	P2O5	Cl	ok
TN07	28.1116	-16.4724	r.brown	Canary Islands	Las Cañadas	Fasnia Ravelo	TN07_1	2024-01-08	OX-WDS	55.47	0.298	21.1	2.312	0.198	0.144	0.741	9.92	5.632	0.042	0.43	TRUE
TN07	28.1116	-16.4724	r.brown	Canary Islands	Las Cañadas	Fasnia Ravelo	TN07_2	2024-01-08	OX-WDS	55.4	0.392	20.84	2.424	0.196	0.187	0.787	9.74	5.673	0.019	0.43	TRUE
TN07	28.1116	-16.4724	r.brown	Canary Islands	Las Cañadas	Fasnia Ravelo	TN07_3	2024-01-08	OX-WDS	55.65	0.36	21.02	2.363	0.175	0.17	0.714	10.15	5.652	0	0.45	TRUE
TN07	28.1116	-16.4724	r.brown	Canary Islands	Las Cañadas	Fasnia Ravelo	TN07_4	2024-01-08	OX-WDS	55.841	0.308	20.98	2.251	0.184	0.184	0.735	10.14	5.673	0.033	0.45	TRUE
TN07	28.1116	-16.4724	r.brown	Canary Islands	Las Cañadas	Fasnia Ravelo	TN07_5	2024-01-08	OX-WDS	57.002	0.532	19.72	2.495	0.167	0.222	0.729	9.52	5.663	0.05	0.34	TRUE
TN07	28.1116	-16.4724	r.brown	Canary Islands	Las Cañadas	Fasnia Ravelo	TN07_7	2024-01-08	OX-WDS	56.171	0.365	21.25	2.464	0.177	0.166	0.682	9.69	5.663	0.053	0.45	TRUE
TN07	28.1116	-16.4724	r.brown	Canary Islands	Las Cañadas	Fasnia Ravelo	TN07_8	2024-01-08	OX-WDS	55.61	0.314	20.93	2.464	0.186	0.158	0.784	10.01	5.705	0.047	0.45	TRUE
TN07	28.1116	-16.4724	r.brown	Canary Islands	Las Cañadas	Fasnia Ravelo	TN07_9	2024-01-08	OX-WDS	55.71	0.339	21.08	2.383	0.189	0.177	0.739	9.88	5.861	0.026	0.46	TRUE
TN07	28.1116	-16.4724	r.brown	Canary Islands	Las Cañadas	Fasnia Ravelo	TN07_11	2024-01-08	OX-WDS	55.921	0.321	21	2.312	0.193	0.306	0.724	9.98	5.652	0.028	0.45	TRUE
TN07	28.1116	-16.4724	r.brown	Canary Islands	Las Cañadas	Fasnia Ravelo	TN07_12	2024-01-08	OX-WDS	55.59	0.401	21.06	2.342	0.174	0.177	0.741	9.53	5.673	0	0.44	TRUE
TN07	28.1116	-16.4724	r.brown	Canary Islands	Las Cañadas	Fasnia Ravelo	TN07_13	2024-01-08	OX-WDS	55.55	0.396	21.32	2.342	0.184	0.135	0.719	9.91	5.736	0.016	0.43	TRUE
TN07	28.1116	-16.4724	r.brown	Canary Islands	Las Cañadas	Fasnia Ravelo	TN07_15	2024-01-08	OX-WDS	55.49	0.326	21.18	2.271	0.2	0.177	0.733	10.14	5.6	0.003	0.45	TRUE
TN07	28.1116	-16.4724	r.brown	Canary Islands	Las Cañadas	Fasnia Ravelo	TN07_16	2024-01-08	OX-WDS	55.871	0.329	20.96	2.363	0.186	0.157	1.048	9.89	5.673	0.236	0.45	TRUE
TN07	28.1116	-16.4724	r.brown	Canary Islands	Las Cañadas	Fasnia Ravelo	TN07_17	2024-01-08	OX-WDS	54.499	0.386	21.21	2.291	0.201	0.217	0.701	9.64	5.35	0.027	0.44	TRUE
TN07	28.1116	-16.4724	r.brown	Canary Islands	Las Cañadas	Fasnia Ravelo	TN07_18	2024-01-08	OX-WDS	55.77	0.348	21.07	2.322	0.201	0.163	0.763	9.76	5.663	0.038	0.46	TRUE
TN07	28.1116	-16.4724	r.brown	Canary Islands	Las Cañadas	Fasnia Ravelo	TN07_19	2024-01-08	OX-WDS	55.5	0.398	20.66	2.342	0.206	0.2	0.805	9.85	5.694	0.019	0.45	TRUE
TN07	28.1116	-16.4724	r.brown	Canary Islands	Las Cañadas	Fasnia Ravelo	TN07_21	2024-01-08	OX-WDS	55.67	0.352	21.07	2.2	0.18	0.162	0.739	10.05	5.663	0	0.44	TRUE
TN07	28.1116	-16.4724	r.brown	Canary Islands	Las Cañadas	Fasnia Ravelo	TN07_24	2024-01-08	OX-WDS	55.34	0.377	21.04	2.342	0.195	0.112	0.748	10.11	5.746	0.047	0.47	TRUE
TN07	28.1116	-16.4724	r.brown	Canary Islands	Las Cañadas	Fasnia Ravelo	TN07_25	2024-01-08	OX-WDS	55.82	0.327	21.06	2.373	0.209	0.147	0.815	9.84	5.59	0.082	0.45	TRUE
TN07	28.1116	-16.4724	r.brown	Canary Islands	Las Cañadas	Fasnia Ravelo	TN07_26	2024-01-08	OX-WDS	56.562	0.261	20.93	2.179	0.143	0.15	0.708	9.66	5.694	0.003	0.42	TRUE
TN07	28.1116	-16.4724	r.brown	Canary Islands	Las Cañadas	Fasnia Ravelo	TN07_28	2024-01-08	OX-WDS	55.45	0.353	21.02	2.149	0.194	0.151	0.758	9.49	5.579	0	0.44	TRUE
TN07	28.1116	-16.4724	r.brown	Canary Islands	Las Cañadas	Fasnia Ravelo	TN07_29	2024-01-08	OX-WDS	55.64	0.33	21	2.383	0.172	0.165	0.754	9.85	5.632	0.059	0.45	TRUE
TN07	28.1116	-16.4724	r.brown	Canary Islands	Las Cañadas	Fasnia Ravelo	TN07_32	2024-01-08	OX-WDS	55.74	0.386	21.11	2.363	0.174	0.169	0.744	9.96	5.746	0.027	0.39	TRUE
TN07	28.1116	-16.4724	r.brown	Canary Islands	Las Cañadas	Fasnia Ravelo	TN07_33	2024-01-08	OX-WDS	55.58	0.353	21.17	2.312	0.182	0.127	0.836	9.93	5.694	0.057	0.48	TRUE
TN07	28.1116	-16.4724	r.brown	Canary Islands	Las Cañadas	Fasnia Ravelo	TN07_34	2024-01-08	OX-WDS	55.881	0.36	20.66	2.322	0.148	0.169	0.751	9.84	5.767	0.008	0.41	TRUE
TN07	28.1116	-16.4724	r.brown	Canary Islands	Las Cañadas	Fasnia Ravelo	TN07_35	2024-01-08	OX-WDS	55.59	0.346	20.89	2.414	0.231	0.17	0.72	9.95	5.673	0.055	0.45	TRUE
sample			collected_by	volc_region	volcano	eruption	labcode	batch	instrument	SiO2	TiO2	Al2O3	FeOt	MnO	MgO	CaO	Na2O	K2O	P2O5	Cl	total
TF21/14	28.225612°	-16.429566°	r.brown	Canary Islands	Las Cañadas	Fasnia Maracay ignimbrite Unit C	TF21/14_1	2022-05-10	OX-WDS	55.085	1.166	20.461	4.227	0.186	1.001	3.213	8.561	4.848	0.46	0.27	99.471
TF21/14	28.225612°	-16.429566°	r.brown	Canary Islands	Las Cañadas	Fasnia Maracay ignimbrite Unit C	TF21/14_2	2022-05-10	OX-WDS	55.971	1.017	20.303	4.034	0.208	0.765	2.486	8.986	5.26	0.242	0.31	99.578
TF21/14	28.225612°	-16.429566°	r.brown	Canary Islands	Las Cañadas	Fasnia Maracay ignimbrite Unit C	TF21/14_3	2022-05-10	OX-WDS	55.194	0.974	20.982	3.932	0.19	0.811	3.024	9.193	4.879	0.241	0.32	99.74
TF21/14	28.225612°	-16.429566°	r.brown	Canary Islands	Las Cañadas	Fasnia Maracay ignimbrite Unit C	TF21/14_4	2022-05-10	OX-WDS	55.662	0.454	20.982	2.353	0.165	0.153	0.924	9.422	5.549	0.069	0.43	96.16
TF21/14	28.225612°	-16.429566°	r.brown	Canary Islands	Las Cañadas	Fasnia Maracay ignimbrite Unit C	TF21/14_6	2022-05-10	OX-WDS	53.84	1.564	19.635	5.613	0.145	1.715	4.376	8.005	4.384	0.549	0.25	100.073
TF21/14	28.225612°	-16.429566°	r.brown	Canary Islands	Las Cañadas	Fasnia Maracay ignimbrite Unit C	TF21/14_16	2022-05-10	OX-WDS	56.916	0.668	20.559	2.903	0.133	0.621	2.168	8.016	5.817	0.167	0.35	98.314
TF21/14	28.225612°	-16.429566°	r.brown	Canary Islands	Las Cañadas	Fasnia Maracay ignimbrite Unit C	TF21/14_17	2022-05-10	OX-WDS	56.558	0.49	21.513	2.995	0.142	0.395	1.601	9.03	5.364	0.079	0.35	98.52
TF21/14	28.225612°	-16.429566°	r.brown	Canary Islands	Las Cañadas	Fasnia Maracay ignimbrite Unit C	TF21/14_18	2022-05-10	OX-WDS	56.309	0.325	21.699	2.363	0.237	0.145	0.653	10.6	5.632	0.015	0.45	98.43
TF21/14	28.225612°	-16.429566°	r.brown	Canary Islands	Las Cañadas	Fasnia Maracay ignimbrite Unit C	TF21/14_19	2022-05-10	OX-WDS	55.771	0.299	21.454	2.251	0.236	0.147	0.67	9.542	5.632	0	0.44	96.446
TF21/14	28.225612°	-16.429566°	r.brown	Canary Islands	Las Cañadas	Fasnia Maracay ignimbrite Unit C	TF21/14_20	2022-05-10	OX-WDS	53.671	1.626	19.163	5.562	0.21	1.864	4.824	7.198	4.239	0.534	0.23	99.121
TF21/14	28.225612°	-16.429566°	r.brown	Canary Islands	Las Cañadas	Fasnia Maracay ignimbrite Unit C	TF21/14_21	2022-05-10	OX-WDS	55.194	0.239	21.434	2.292	0.178	0.082	0.649	10.197	5.673	0.013	0.42	96.369
TF21/14	28.225612°	-16.429566°	r.brown	Canary Islands	Las Cañadas	Fasnia Maracay ignimbrite Unit C	TF21/14_22	2022-05-10	OX-WDS	55.612	0.283	21.326	2.221	0.213	0.104	0.598	10.655	5.322	0.021	0.41	96.76
TF21/14	28.225612°	-16.429566°	r.brown	Canary Islands	Las Cañadas	Fasnia Maracay ignimbrite Unit C	TF21/14_24	2022-05-10	OX-WDS	56.269	1.078	20.775	4.299	0.202	0.985	2.646	8.615	5.116	0.336	0.27	100.593
sample			collected_by	volc_region	volcano	eruption	labcode	batch	instrument	SiO2	TiO2	Al2O3	FeOt	MnO	MgO	CaO	Na2O	K2O	P2O5	Cl	total
TR010-01	28.2758	-16.5472	eh/r.taylor	Canary Islands	Las Cañadas	Fasnia Maracay ignimbrite Unit C	TR010-01_3	2023-04-21	OX-WDS	55.546	0.245	21.43	2.31	0.205	0.124	0.629	10.803	5.13	0	0.38	96.799
TR010-01	28.2758	-16.5472	eh/r.taylor	Canary Islands	Las Cañadas	Fasnia Maracay ignimbrite Unit C	TR010-01_4	2023-04-21	OX-WDS	56.815	0.299	21.5	2.18	0.252	0.119	0.594	10.154	5.39	0.031	0.36	97.694
TR010-01	28.2758	-16.5472	eh/r.taylor	Canary Islands	Las Cañadas	Fasnia Maracay ignimbrite Unit C	TR010-01_6	2023-04-21	OX-WDS	55.374	0.305	21.23	2.33	0.232	0.093	0.612	9.893	5.34	0.018	0.42	95.846
TR010-01	28.2758	-16.5472	eh/r.taylor	Canary Islands	Las Cañadas	Fasnia Maracay ignimbrite Unit C	TR010-01_7	2023-04-21	OX-WDS	55.962	0.276	21.48	2.24	0.214	0.123	0.591	10.427	5.36	0.006	0.37	97.052
TR010-01	28.2758	-16.5472	eh/r.taylor	Canary Islands	Las Cañadas	Fasnia Maracay ignimbrite Unit C	TR010-01_8	2023-04-21	OX-WDS	56.186	0.259	21.44	2.39	0.215	0.132	0.579	10.395	5.36	0	0.36	97.31
TR010-01	28.2758	-16.5472	eh/r.taylor	Canary Islands	Las Cañadas	Fasnia Maracay ignimbrite Unit C	TR010-01_9	2023-04-21	OX-WDS	55.962	0.259	21.62	2.3	0.236	0.103	0.601	10.604	5.33	0	0.36	97.374
TR010-01	28.2758	-16.5472	eh/r.taylor	Canary Islands	Las Cañadas	Fasnia Maracay ignimbrite Unit C	TR010-01_10	2023-04-21	OX-WDS	56.084	0.252	21.53	2.26	0.196	0.142	0.622	9.966	5.32	0.071	0.38	96.825
TR010-01	28.2758	-16.5472	eh/r.taylor	Canary Islands	Las Cañadas	Fasnia Maracay ignimbrite Unit C	TR010-01_11	2023-04-21	OX-WDS	55.942	0.326	21.72	2.18	0.194	0.133	0.64	9.359	5.11	0.05	0.41	96.062
TR010-01	28.2758	-16.5472	eh/r.taylor	Canary Islands	Las Cañadas	Fasnia Maracay ignimbrite Unit C	TR010-01_14	2023-04-21	OX-WDS	56.236	0.406	21.15	2.27	0.204	0.164	0.778	9.516	5.72	0.045	0.38	96.87
TR010-01	28.2758	-16.5472	eh/r.taylor	Canary Islands	Las Cañadas	Fasnia Maracay ignimbrite Unit C	TR010-01_19	2023-04-21	OX-WDS	57.21	0.762	20.18	2.49	0.131	0.412	1.223	8.176	5.68	0.074	0.26	96.596
TR010-01	28.2758	-16.5472	eh/r.taylor	Canary Islands	Las Cañadas	Fasnia Maracay ignimbrite Unit C	TR010-01_20	2023-04-21	OX-WDS	55.739	0.319	21.39	2.29	0.228	0.125	0.611	10.29	5.27	0	0.36	96.618
TR010-01	28.2758	-16.5472	eh/r.taylor	Canary Islands	Las Cañadas	Fasnia Maracay ignimbrite Unit C	TR010-01_21	2023-04-21	OX-WDS	55.901	0.32	21.61	2.38	0.223	0.136	0.682	10.008	5.45	0.076	0.36	97.145
TR010-01	28.2758	-16.5472	eh/r.taylor	Canary Islands	Las Cañadas	Fasnia Maracay ignimbrite Unit C	TR010-01_23	2023-04-21	OX-WDS	56.206	0.304	21.67	2.3	0.218	0.118	0.654	10.039	5.35	0	0.43	97.292
TR010-01	28.2758	-16.5472	eh/r.taylor	Canary Islands	Las Cañadas	Fasnia Maracay ignimbrite Unit C	TR010-01_24	2023-04-21	OX-WDS	58.904	0.745	19.72	2.18	0.111	0.365	1.069	7.192	6.15	0.073	0.2	96.706
TR010-01	28.2758	-16.5472	eh/r.taylor	Canary Islands	Las Cañadas	Fasnia Maracay ignimbrite Unit C	TR010-01_25	2023-04-21	OX-WDS	55.506	0.26	21.48	2.27	0.21	0.13	0.662	9.976	5.42	0.054	0.41	96.373
TR010-01	28.2758	-16.5472	eh/r.taylor	Canary Islands	Las Cañadas	Fasnia Maracay ignimbrite Unit C	TR010-01_29	2023-04-21	OX-WDS	55.912	0.314	21.36	1.97	0.176	0.142	0.745	9.589	5.57	0.039	0.45	96.264
sample			collected_by	volc_region	volcano	eruption	labcode	batch	instrument	SiO2	TiO2	Al2O3	FeOt	MnO	MgO	CaO	Na2O	K2O	P2O5	Cl	total
TF21/13	28.225612°	-16.429566°	r.brown	Canary Islands	Las Cañadas	Fasnia Unit A-C	TF21/13_1	2022-05-10	OX-WDS	54.955	0.279	21.473	2.251	0.212	0.138	0.652	10.044	5.549	0.02	0.45	96.021
TF21/13	28.225612°	-16.429566°	r.brown	Canary Islands	Las Cañadas	Fasnia Unit A-C	TF21/13_3	2022-05-10	OX-WDS	55.174	0.257	21.493	2.272	0.231	0.17	0.637	10	5.374	0.056	0.43	96.098
TF21/13	28.225612°	-16.429566°	r.brown	Canary Islands	Las Cañadas	Fasnia Unit A-C	TF21/13_4	2022-05-10	OX-WDS	55.264	0.297	21.434	2.312	0.273	0.115	0.593	10.458	5.725	0	0.42	96.89
TF21/13	28.225612°	-16.429566°	r.brown	Canary Islands	Las Cañadas	Fasnia Unit A-C	TF21/13_10	2022-05-10	OX-WDS	57.036	0.34	20.451	2.241	0.138	0.166	0.736	9.215	5.601	0.043	0.4	96.361
TF21/13	28.225612°	-16.429566°	r.brown	Canary Islands	Las Cañadas	Fasnia Unit A-C	TF21/13_11	2022-05-10	OX-WDS	54.885	0.343	21.532	2.139	0.134	0.152	0.782	9.717	5.529	0	0.51	95.726
TF21/13	28.225612°	-16.429566°	r.brown	Canary Islands	Las Cañadas	Fasnia Unit A-C	TF21/13_12	2022-05-10	OX-WDS	55.373	0.316	21.306	2.282	0.161	0.068	0.618	10.077	5.312	0.013	0.4	95.93
TF21/13	28.225612°	-16.429566°	r.brown	Canary Islands	Las Cañadas	Fasnia Unit A-C	TF21/13_13	2022-05-10	OX-WDS	55.214	0.273	21.355	2.343	0.227	0.094	0.619	10.251	5.333	0.008	0.38	96.096
TF21/13	28.225612°	-16.429566°	r.brown	Canary Islands	Las Cañadas	Fasnia Unit A-C	TF21/13_14	2022-05-10	OX-WDS	53.9	0.911	20.431	3.881	0.157	0.661	2.626	8.474	5.188	0.261	0.33	96.821
TF21/13	28.225612°	-16.429566°	r.brown	Canary Islands	Las Cañadas	Fasnia Unit A-C	TF21/13_16	2022-05-10	OX-WDS	55.065	0.262	21.267	2.261	0.178	0.121	0.608	10.251	5.425	0.035	0.45	95.926
TF21/13	28.225612°	-16.429566°	r.brown	Canary Islands	Las Cañadas	Fasnia Unit A-C	TF21/13_17	2022-05-10	OX-WDS	55.781	0.275	21.513	2.302	0.234	0.119	0.628	10.088	5.302	0.053	0.45	96.745
TF21/13	28.225612°	-16.429566°	r.brown	Canary Islands	Las Cañadas	Fasnia Unit A-C	TF21/13_18	2022-05-10	OX-WDS	56.209	0.248	21.985	2.414	0.209	0.139	0.575	10.088	5.219	0	0.42	97.507
TF21/13	28.225612°	-16.429566°	r.brown	Canary Islands	Las Cañadas	Fasnia Unit A-C	TF21/13_25	2022-05-10	OX-WDS	55.473	0.258	21.542	2.506	0.218	0.117	0.629	10.513	5.137	0	0.4	96.787
TF21/13	28.225612°	-16.429566°	r.brown	Canary Islands	Las Cañadas	Fasnia Unit A-C	TF21/13_26	2022-05-10	OX-WDS	55.254	0.302	21.316	2.323	0.241	0.171	0.568	10.099	5.271	0	0.39	95.936
TF21/13	28.225612°	-16.429566°	r.brown	Canary Islands	Las Cañadas	Fasnia Unit A-C	TF21/13_29	2022-05-10	OX-WDS	55.085	0.233	21.257	2.302	0.238	0.144	0.588	10	5.322	0	0.43	95.595

## Sheet: MPI-DING standards
sample	labcode	batch	instrument	SiO2	TiO2	Al2O3	FeOt	MnO	MgO	CaO	Na2O	K2O	P2O5	Cl	total
ATHO	ATHO-G_1	2022-05-10	OX-WDS	76.071	0.2638	12.4376	3.20874	0.1287	0.14458	1.6709	4.18772	2.73332	0.0179936	0.022	100.886
ATHO	ATHO-G_2	2022-05-10	OX-WDS	75.6528	0.2466	12.4376	3.14762	0.1108	0.117889	1.66096	4.1659	2.69206	0.0209515	0.0599	100.313
ATHO	ATHO-G_3	2022-05-10	OX-WDS	75.8121	0.2781	12.3196	3.29023	0.0699	0.0798635	1.6709	4.00232	2.58892	0.0298251	0.0258	100.168
ATHO	ATHO-G_4	2022-05-10	OX-WDS	75.5433	0.2369	12.1918	3.2393	0.1231	0.106449	1.6709	4.26405	2.70238	0	0.0061	100.084
ATHO	ATHO-G_5	2022-05-10	OX-WDS	75.9117	0.234	12.4966	3.35135	0.1079	0.0595269	1.68085	3.43524	2.66112	0	0.0251	99.9634
ATHO	ATHO-G_6	2022-05-10	OX-WDS	75.4935	0.1977	12.4475	3.10688	0.1096	0.0842062	1.6709	4.155	2.71269	0.0150358	0.0205	100.014
ATHO	ATHO-G_7	2022-05-10	OX-WDS	75.4836	0.1974	12.2705	3.30042	0.121	0.14458	1.70074	4.24224	2.66112	0.0578014	0.0243	100.204
ATHO	ATHO-G_8	2022-05-10	OX-WDS	75.1551	0.2619	12.359	3.21893	0.1023	0.0775332	1.6709	4.30768	2.71269	0.0246488	0.0311	99.9217
ATHO	ATHO-G_9	2022-05-10	OX-WDS	75.8719	0.233	12.359	3.21893	0.1001	0.117571	1.71069	4.20953	2.74364	0	0.0471	100.611
ATHO	ATHO-G_10	2022-05-10	OX-WDS	75.2048	0.2145	12.2016	3.22911	0.1031	0.145957	1.71069	4.11138	2.72301	0.0210747	0.0282	99.6935
ATHO	ATHO-G_11	2022-05-10	OX-WDS	75.4338	0.2369	12.3786	3.30042	0.1031	0.084418	1.68085	3.86055	2.65081	0.0203353	0.0442	99.794
ATHO	ATHO-G_12	2022-05-10	OX-WDS	75.2646	0.2482	11.769	1.62984	0.0251	0.237684	1.50182	3.34799	1.94943	0.0102293	0.1293	96.1132
ATHO	ATHO-G_12	2022-05-10	OX-WDS	75.6429	0.2532	12.4769	3.17818	0.1146	0.136319	1.65101	4.23134	2.77458	0	0.0395	100.499
ATHO	ATHO-G_13	2022-05-10	OX-WDS	75.7823	0.2398	12.1525	3.19856	0.082	0.0906673	1.70074	4.1659	2.72301	0.066182	0.0122	100.214
ATHO	ATHO-G_14	2022-05-10	OX-WDS	76.0909	0.2245	12.2803	3.36154	0.0936	0.103272	1.68085	4.03504	2.68175	0.040917	0.0313	100.624
ATHO	ATH-G_15	2022-05-10	OX-WDS	75.5732	0.2436	12.1623	3.17818	0.1158	0.143839	1.69079	4.04594	2.69206	0.0725907	0.0243	99.9426
ATHO	ATHO-G_16	2022-05-10	OX-WDS	75.2944	0.2565	12.418	3.30042	0.1197	0.056667	1.69079	4.00232	2.71269	0.0374662	0.0213	99.9102
ATHO	ATHO-G_17	2022-05-10	OX-WDS	75.7823	0.2709	12.4081	3.32079	0.1103	0.0827233	1.68085	4.17681	2.72301	0.0288391	0.0449	100.63
ATHO	ATHO-G_18	2022-05-10	OX-WDS	75.842	0.2746	12.2311	3.17818	0.0906	0.0878074	1.76042	3.79512	2.65081	0.0534879	0.0305	99.9947
ATHO	ATHO-G_19	2022-05-10	OX-WDS	75.8519	0.2709	12.3	3.3921	0.0981	0.0977639	1.69079	4.08957	2.72301	0	0.0168	100.531
ATHO	ATHO-G_20	2022-05-10	OX-WDS	75.7922	0.2571	12.3295	3.32079	0.0992	0.0783806	1.69079	4.02413	2.66112	0.0430122	0.0183	100.315
ATHO	ATHO-G_21	2022-05-10	OX-WDS	75.3641	0.2623	12.0935	3.19856	0.1447	0.13134	1.71069	4.10047	2.66112	0.0653193	0.0457	99.7778
ATHO	ATHO-G_22	2022-05-10	OX-WDS	75.6628	0.2533	12.0542	3.18837	0.1047	0.0691656	1.65101	4.08957	2.68175	0.0814643	0.0191	99.8554
ATHO	ATHO-G_1/11_Apr 18 23:10 2023	2023-04-18	OX-WDS	75.1314	0.2589	12.2	3.13	0.1046	0.0871639	1.7128	3.98	2.58	0	0.0264	98.3
ATHO	ATHO-G_1/188_Apr 19 10:56 2023	2023-04-18	OX-WDS	75.627	0.2594	12.49	3.14	0.0852	0.0781716	1.70236	3.89	2.55	0	0.0336	98.93
ATHO	ATHO-G_2/12_Apr 18 23:14 2023	2023-04-18	OX-WDS	75.718	0.2297	12.4	3.2	0.1155	0.0694859	1.69192	4.08	2.64	0.0295	0.0212	99.28
ATHO	ATHO-G_2/189_Apr 19 11:00 2023	2023-04-18	OX-WDS	75.546	0.2519	12.25	3.05	0.1374	0.0871639	1.77547	3.9	2.6	0.019	0.0356	98.73
ATHO	ATHO-G_3/13_Apr 18 23:18 2023	2023-04-18	OX-WDS	75.5056	0.2498	12.11	3.19	0.1023	0.117002	1.69192	3.71	2.65	0.0299	0.0185	98.45
ATHO	ATHO-G_3/190_Apr 19 11:04 2023	2023-04-18	OX-WDS	75.4753	0.225	12.32	3.34	0.1074	0.0812372	1.74414	3.82	2.61	0.0166	0.037	98.85
ATHO	ATHO-G_4/14_Apr 18 23:22 2023	2023-04-18	OX-WDS	75.5865	0.2341	12.37	3.28	0.1248	0.0955431	1.62925	3.99	2.57	0.0225	0.0424	99.02
ATHO	ATHO-G_4/191_Apr 19 11:07 2023	2023-04-18	OX-WDS	75.3741	0.2311	12.26	3.23	0.0959	0.12487	1.73369	3.98	2.63	0.037	0.0455	98.82
ATHO	ATHO-G_5/15_Apr 18 23:26 2023	2023-04-18	OX-WDS	75.6977	0.277	12.16	3.28	0.1007	0.104331	1.72325	3.97	2.57	0	0.0473	99.01
ATHO	ATHO-G_5/192_Apr 19 11:11 2023	2023-04-18	OX-WDS	76.0922	0.2409	12.43	3.19	0.1483	0.110053	1.73369	3.99	2.61	0.0247	0.0408	99.69
ATHO	ATHO-G_1/11_Apr 21 22:14 2023	2023-04-21	OX-WDS	75.5532	0.2647	12.22	3.19	0.0944464	0.085303	1.72656	4.25017	2.7	0.0506246	0.0312	98.86
ATHO	ATHO-G_1/227_Apr 22 12:31 2023	2023-04-21	OX-WDS	75.3807	0.2719	12.31	3.22	0.113183	0.10722	1.74675	3.95706	2.61	0.0236563	0.0354	98.48
ATHO	ATHO-G_1/460_Apr 23 03:53 2023	2023-04-21	OX-WDS	75.1879	0.2469	12.33	3.27	0.127454	0.0677073	1.72656	3.92565	2.66	0	0.0512	98.3
ATHO	ATHO-G_2/12_Apr 21 22:18 2023	2023-04-21	OX-WDS	75.4416	0.2758	11.91	3.34	0.0563192	0.103825	1.70637	4.13502	2.63	0.0329612	0.0179	98.36
ATHO	ATHO-G_2/228_Apr 22 12:35 2023	2023-04-21	OX-WDS	75.3705	0.2449	12.21	3.23	0.107192	0.124713	1.72656	3.87331	2.68	0	0.0551	98.35
ATHO	ATHO-G_2/461_Apr 23 03:58 2023	2023-04-21	OX-WDS	75.2082	0.274	12.19	3.28	0.0771258	0.10259	1.72656	3.96753	2.65	0.0693919	0.0354	98.27
ATHO	ATHO-G_3/13_Apr 21 22:22 2023	2023-04-21	OX-WDS	76.0401	0.2773	12.36	3.2	0.0941196	0.084274	1.73666	4.34439	2.61	0	0.0424	99.48
ATHO	ATHO-G_3/229_Apr 22 12:39 2023	2023-04-21	OX-WDS	75.5024	0.2836	12.38	3.15	0.112203	0.112983	1.72656	4.16643	2.67	0	0.0406	98.85
ATHO	ATHO-G_3/462_Apr 23 04:02 2023	2023-04-21	OX-WDS	75.5126	0.1871	12	3.22	0.110133	0.050729	1.69627	3.98846	2.68	0	0.0433	98.2
ATHO	ATHO-G_4/14_Apr 21 22:25 2023	2023-04-21	OX-WDS	75.8981	0.2517	12.16	3.22	0.108172	0.136032	1.70637	4.35486	2.73	0.00425814	0.0445	99.3
ATHO	ATHO-G_4/230_Apr 22 12:43 2023	2023-04-21	OX-WDS	75.7764	0.2532	12.27	3.24	0.139981	0.0854059	1.71646	3.96753	2.69	0.017348	0.0328	98.89
ATHO	ATHO-G_4/463_Apr 23 04:06 2023	2023-04-21	OX-WDS	75.4821	0.2476	12.21	3.13	0.105449	0.0963131	1.68617	4.07221	2.66	0.0618219	0.0552	98.49
ATHO	ATHO-G_5/15_Apr 21 22:29 2023	2023-04-21	OX-WDS	75.8474	0.2583	12.28	3.26	0.0665591	0.146631	1.72656	4.32345	2.65	0.0184519	0.0299	99.3
ATHO	ATHO-G_5/231_Apr 22 12:47 2023	2023-04-21	OX-WDS	75.6749	0.2722	12.24	3.13	0.0927034	0.0717203	1.77705	4.11408	2.68	0.0621373	0.0466	98.84
ATHO	ATHO-G_5/464_Apr 23 04:10 2023	2023-04-21	OX-WDS	75.4314	0.2536	12.23	3.17	0.135406	0.133048	1.72656	4.04081	2.65	0.0452625	0.0466	98.55
ATHO	ATHO-G_1	2024-01-08	OX-WDS	75.6891	0.2409	12.31	3.29953	0.1074	0.107332	1.67537	4	2.71147	0.0439	0.0237	100.209
ATHO	ATHO-G_2	2024-01-08	OX-WDS	75.1383	0.227	12.15	3.28934	0.1189	0.0810865	1.63524	4.09	2.76362	0.0176	0.0366	99.5477
ATHO	ATHO-G_3	2024-01-08	OX-WDS	75.7292	0.2693	12.18	3.21806	0.1225	0.0875204	1.72553	4.13	2.65933	0.0208	0.0164	100.159
ATHO	ATHO-G_4	2024-01-08	OX-WDS	75.579	0.2352	12.06	3.09585	0.1006	0.114175	1.66533	4.13	2.70105	0.0329	0.0539	99.768
ATHO	ATHO-G_5	2024-01-08	OX-WDS	75.7492	0.2979	12.3	3.19769	0.1187	0.0681168	1.66533	4.04	2.63847	0.0373	0.0015	100.114
ATHO	ATHO-G_6	2024-01-08	OX-WDS	75.4588	0.2465	12.17	3.34026	0.0923	0.0951797	1.69543	4.1	2.69062	0.0285	0.0049	99.9225
ATHO	ATHO-G_7	2024-01-08	OX-WDS	75.5489	0.2323	12.28	3.14677	0.0876	0.140727	1.67537	3.99	2.71147	0.0285	0.0058	99.8475
ATHO	ATHO-G_8	2024-01-08	OX-WDS	75.2385	0.2539	12.18	3.27916	0.0832	0.109886	1.66533	4.21	2.75319	0.0395	0.0411	99.8537
ATHO	ATHO-G_9	2024-01-08	OX-WDS	75.9595	0.2435	12.22	3.26898	0.0957	0.109273	1.66533	4.11	2.76362	0.0187	0.0467	100.501
ATHO	ATHO-G_10	2024-01-08	OX-WDS	75.7092	0.2358	12.36	3.24861	0.1097	0.110907	1.70546	4.13	2.76362	0.0242	0.0118	100.409
ATHO AVERAGE				75.5938	0.249286	12.2599	3.2021	0.104778	0.102861	1.69604	4.0477	2.66091	0.0269688	0.0339017
ATHO	CERTIFICATION	STANDARDS		75.6	0.26	12.2	3.27	0.11	0.1	1.7	3.8	2.64	0.03	0	99.71
GOR-132	GOR132_1	2022-05-10	OX-WDS	45.5669	0.2961	10.953	10.3393	0.1537	22.4232	8.54349	0.833181	0.0401231	0.0292088	0.0015	99.1797
GOR-132	GOR132_2	2022-05-10	OX-WDS	45.318	0.3082	10.8645	10.3393	0.1558	22.5291	8.48381	0.849648	0.0398137	0.0205818	0	98.9088
GOR-132	GOR132_3	2022-05-10	OX-WDS	45.5868	0.2895	11.0415	10.4717	0.1591	22.3491	8.48381	0.811588	0.0305307	0	0	99.2236
GOR-132	GOR132-G_4	2022-05-10	OX-WDS	45.776	0.3528	10.9235	10.38	0.1685	22.7516	8.5236	0.821185	0.0423923	0.0186098	0.0141	99.7722
GOR-132	GOR132-G_6	2022-05-10	OX-WDS	45.5072	0.2608	11.0906	10.2069	0.1512	22.1796	8.45397	0.760986	0.00938613	0.0624847	0.0156	98.6987
GOR-132	GOR132_G_7	2022-05-10	OX-WDS	45.318	0.2674	10.9825	10.2069	0.1743	22.4232	8.53354	0.699479	0.0223823	0.00271137	0.0215	98.6519
GOR-132	GOR132-G_8	2022-05-10	OX-WDS	45.547	0.2866	10.9136	10.4106	0.1557	22.3914	8.58327	0.787923	0.0167094	0.0138033	0.0044	99.1111
GOR-132	GOR132-G_9	2022-05-10	OX-WDS	45.2185	0.2959	10.9333	10.2883	0.1689	22.5079	8.42414	0.882801	0.020732	0.0601431	0.0044	98.8051
GOR-132	GOR132-G_10	2022-05-10	OX-WDS	45.4275	0.3083	10.8153	10.2782	0.1243	22.5715	8.60316	0.671779	0.0224854	0.0382056	0	98.8607
GOR-132	GOR132-G_11	2022-05-10	OX-WDS	45.7362	0.3151	10.953	10.4411	0.1536	22.3491	8.57333	0.70864	0.02362	0	0.0045	99.2581
GOR-132	GOR132-G_12	2022-05-10	OX-WDS	45.3479	0.3481	10.6875	10.0337	0.1749	22.3914	8.53354	0.833726	0.0355848	0.111289	0.0179	98.5156
GOR-132	GOR132-G_13	2022-05-10	OX-WDS	45.4574	0.3049	10.8645	10.1356	0.1531	22.741	8.47387	0.782034	0.0318716	0.052502	0	98.9967
GOR-132	GOR132-G_14	2022-05-10	OX-WDS	45.7461	0.2811	10.9136	10.1865	0.1616	22.4126	8.5037	0.83678	0.0231043	0.0195958	0	99.0847
GOR-132	GOR132-G_15	2022-05-10	OX-WDS	45.2384	0.2995	11.1005	10.2476	0.1839	22.1584	8.43408	0.820749	0.0291898	0.0526252	0.0007	98.5656
GOR-132	GOR132-G_16	2022-05-10	OX-WDS	45.2782	0.292	11.0611	10.2782	0.1642	22.2114	8.47387	0.713656	0.0246515	0.00320434	0	98.5004
GOR-132	GOR132_G_17	2022-05-10	OX-WDS	45.6665	0.3223	10.8743	10.3291	0.16	22.2537	8.49376	0.745937	0.044352	0.00653193	0.0082	98.9047
GOR-132	GOR132-G_18	2022-05-10	OX-WDS	45.557	0.334	10.9628	10.3087	0.1643	22.8257	8.51365	0.829037	0.0209383	0.0501603	0	99.5663
GOR-132	GOR132-G_19	2022-05-10	OX-WDS	45.6167	0.2664	10.8153	10.2985	0.1724	22.0949	8.55343	0.814423	0.0286741	0.093419	0	98.7542
GOR-132	GOR132-G_20	2022-05-10	OX-WDS	45.6067	0.2886	10.9923	10.1865	0.1861	22.1902	8.61311	0.92904	0.00990185	0.0192261	0	99.0217
GOR-132	GOR132-G_21	2022-05-10	OX-WDS	45.4275	0.3346	10.9136	10.3291	0.1489	22.0207	8.57333	0.837979	0.046518	0	0	98.6323
GOR-132	GOR132-G_22	2022-05-10	OX-WDS	45.4076	0.3003	11.0316	10.2578	0.1623	22.6244	8.46392	0.802645	0.0154716	0	0.0045	99.0706
GOR-132	GOR132-G_1/183_Apr 19 10:34 2023	2023-04-18	OX-WDS	45.6816	0.2783	10.87	10.1	0.1518	22.5114	8.49091	0.8225	0.041	0.0837	0.0071	97.68
GOR-132	GOR132-G_1/6_Apr 18 22:50 2023	2023-04-18	OX-WDS	45.631	0.279	10.97	10.23	0.1386	22.6442	8.38648	0.9107	0.0373	0.034	0	97.91
GOR-132	GOR132-G_2/184_Apr 19 10:38 2023	2023-04-18	OX-WDS	45.6513	0.2964	10.87	10.11	0.1799	22.164	8.52225	0.8389	0.0305	0.0293	0.0077	97.36
GOR-132	GOR132-G_2/7_Apr 18 22:54 2023	2023-04-18	OX-WDS	45.5299	0.2582	10.96	10.16	0.1531	22.3785	8.42825	0.8564	0.0244	0.0509	0.0039	97.45
GOR-132	GOR132-G_3/185_Apr 19 10:42 2023	2023-04-18	OX-WDS	45.5501	0.293	11.01	10.08	0.185	22.1129	8.56402	0.8636	0.0217	0.0175	0.011	97.36
GOR-132	GOR132-G_3/8_Apr 18 22:58 2023	2023-04-18	OX-WDS	45.54	0.3356	10.97	10.01	0.1503	22.542	8.2507	0.8295	0.0322	0.0667	0.0226	97.42
GOR-132	GOR132-G_4/186_Apr 19 10:46 2023	2023-04-18	OX-WDS	45.7827	0.2941	10.84	9.95	0.1315	22.1946	8.42825	0.7871	0.0247	0.0045	0.0103	97.11
GOR-132	GOR132-G_4/9_Apr 18 23:02 2023	2023-04-18	OX-WDS	45.4591	0.3084	10.87	10.01	0.155	22.5114	8.41781	0.8272	0.0349	0.0191	0.0091	97.27
GOR-132	GOR132-G_5/10_Apr 18 23:06 2023	2023-04-18	OX-WDS	45.4996	0.2564	10.94	10.08	0.1524	22.3888	8.38648	0.8747	0.0302	0.0182	0.0059	97.29
GOR-132	GOR132-G_5/187_Apr 19 10:52 2023	2023-04-18	OX-WDS	45.4793	0.2798	10.8	9.91	0.1618	22.5523	8.56402	0.7942	0.0161	0.0454	0.0136	97.26
GOR-132	GOR132-G_1/455_Apr 23 03:33 2023	2023-04-21	OX-WDS	45.4516	0.3238	10.79	10.07	0.13704	22.1952	8.47126	0.716039	0.0306	0.115128	0.0026	96.86
GOR-132	GOR132-G_1/6_Apr 21 21:54 2023	2023-04-21	OX-WDS	45.685	0.2691	10.83	10.17	0.156866	22.6274	8.30971	0.845219	0.0298	0.017348	0	97.52
GOR-132	GOR132-G_2/456_Apr 23 03:37 2023	2023-04-21	OX-WDS	45.3197	0.3327	10.91	10.11	0.19434	22.3599	8.41068	0.904157	0.0378	0.0723884	0.0064	97.22
GOR-132	GOR132-G_2/7_Apr 21 21:58 2023	2023-04-21	OX-WDS	45.8574	0.3269	10.98	10.21	0.150439	22.3702	8.36019	0.868564	0.0237	0	0.022	97.75
GOR-132	GOR132-G_3/457_Apr 23 03:41 2023	2023-04-21	OX-WDS	45.2589	0.3055	10.92	10.01	0.165581	22.2467	8.49145	0.730172	0	0.0604025	0.0147	96.77
GOR-132	GOR132-G_3/8_Apr 21 22:02 2023	2023-04-21	OX-WDS	45.4516	0.2897	10.74	10.18	0.145646	22.2776	8.42077	0.833495	0.0385	0.0591409	0.0103	97.02
GOR-132	GOR132-G_4/458_Apr 23 03:45 2023	2023-04-21	OX-WDS	45.411	0.3269	11.01	10.06	0.166343	22.2981	8.43087	0.771312	0.0189	0.0668686	0.0026	97.14
GOR-132	GOR132-G_4/9_Apr 21 22:06 2023	2023-04-21	OX-WDS	45.4212	0.3427	11.04	10.06	0.171572	22.8744	8.36019	0.806277	0.0161	0.00851628	0.0052	97.67
GOR-132	GOR132-G_5/10_Apr 21 22:10 2023	2023-04-21	OX-WDS	45.4009	0.3182	11.01	10.11	0.152944	22.3702	8.34	0.871809	0.0521	0.0399004	0.0155	97.26
GOR-132	GOR132-G_5/459_Apr 23 03:49 2023	2023-04-21	OX-WDS	45.3705	0.3	10.87	10.06	0.15436	22.3804	8.45106	0.682854	0.0187	0.0208176	0	96.89
GOR-132	GOR132-G_1	2024-01-08	OX-WDS	45.3554	0.3126	11.03	10.0412	0.1532	22.7839	8.54737	0.8877	0.0363963	0.0096	0.0056	99.1629
GOR-132	GOR132-G_2	2024-01-08	OX-WDS	45.776	0.3412	10.94	10.1124	0.146	22.6716	8.47715	0.6949	0.023569	0.0107	0.0272	99.2207
GOR-132	GOR132-G_3	2024-01-08	OX-WDS	45.6759	0.3402	10.98	10.2754	0.1783	22.5592	8.47715	0.7778	0.0468251	0	0.0122	99.3229
GOR-132	GOR132-G_4	2024-01-08	OX-WDS	45.6558	0.3021	11.14	10.1735	0.1721	22.6716	8.53734	0.7758	0.0265933	0.0043	0.0502	99.5094
GOR-132	GOR132-G_5	2024-01-08	OX-WDS	45.9062	0.2865	11.12	10.4078	0.1599	22.6205	8.53734	0.9582	0.0241947	0	0	100.021
GOR-132	GOR132-G_6	2024-01-08	OX-WDS	45.5156	0.3377	10.78	10.143	0.1551	22.7022	8.51728	0.8088	0.0421321	0	0.018	99.0198
GOR-132	GOR132-G_7	2024-01-08	OX-WDS	45.6058	0.2819	10.92	10.1532	0.172	22.7226	8.52731	0.7768	0.0277405	0.0214	0.0161	99.2248
GOR-132	GOR132-G_8	2024-01-08	OX-WDS	45.8862	0.2832	10.98	10.1939	0.1667	22.4265	8.5875	0.7991	0.0380649	0.0011	0.0649	99.4271
GOR-132	GOR132-G_9	2024-01-08	OX-WDS	45.6859	0.3151	11.01	10.3263	0.166	22.7839	8.71792	0.8085	0.0195018	0	0.0312	99.8643
GOR-132	GOR132-G_10	2024-01-08	OX-WDS	45.4055	0.3135	11	10.3161	0.1167	22.7635	8.51728	0.7889	0.0106373	0	0.0287	99.2608
GOR-132G AVERAGE				45.5344	0.303553	10.937	10.1917	0.159556	22.453	8.48559	0.809498	0.0281037	0.0300238	0.0102333
StHs6/80	StHs6180-G_1	2022-05-10	OX-WDS	63.9948	0.729	17.8453	4.61448	0.0594	1.88537	5.30114	4.71118	1.23185	0.154794	0	100.527
StHs6/80	StHs6180-G_2	2022-05-10	OX-WDS	63.7758	0.7251	17.6683	4.46168	0.0899	1.94892	5.24146	4.52579	1.26867	0.122874	0.0188	99.8473
StHs6/80	StHs6180-G_3	2022-05-10	OX-WDS	64.0844	0.7012	17.7666	4.35981	0.0721	1.90655	5.2713	4.52579	1.25836	0.134459	0.0008	100.081
StHs6/80	StHs6180-G_4	2022-05-10	OX-WDS	63.5667	0.666	17.7371	4.37	0.0584	1.9807	5.32103	4.48216	1.25836	0.150234	0.0165	99.6072
StHs6/80	StHs6180-G+5	2022-05-10	OX-WDS	63.7061	0.7517	17.6486	4.38019	0.0752	2.01247	5.29119	4.49307	1.2893	0.184989	0.0166	99.8494
StHs6/80	StHs6/80-G	2022-05-10	OX-WDS	63.7459	0.7332	17.8748	4.35981	0.0721	1.93833	5.29119	4.70027	1.26867	0.148632	0.0151	100.148
StHs6/80	StHs6180-G_6	2022-05-10	OX-WDS	63.7061	0.7385	17.6978	4.33944	0.0741	1.95951	5.32103	4.82023	1.30993	0.11055	0.015	100.092
StHs6/80	StHs6180-G_7	2022-05-10	OX-WDS	63.8355	0.6204	17.8649	4.40056	0.1124	1.90655	5.32103	4.66756	1.27899	0.208775	0	100.217
StHs6/80	StHs6180-G_8	2022-05-10	OX-WDS	63.3975	0.7199	17.7666	4.41075	0.0831	2.00188	5.31109	4.62394	1.2893	0.136308	0.0098	99.7501
StHs6/80	StHs6180-G_9	2022-05-10	OX-WDS	63.5468	0.7041	17.7765	4.2987	0.0731	1.9807	5.33098	4.72209	1.26867	0.163422	0.0271	99.8921
StHs6/80	StHs6180-G_10	2022-05-10	OX-WDS	63.8255	0.7019	17.8748	4.41075	0.0633	1.94892	5.30114	4.30768	1.30993	0.123367	0.0038	99.8711
StHs6/80	StHs6180-G_11	2022-05-10	OX-WDS	63.7359	0.7202	17.7076	4.54317	0.0431	1.97011	5.39065	4.3622	1.29962	0.177471	0	99.9501
StHs6/80	StHs6180-G_12	2022-05-10	OX-WDS	63.5866	0.7237	17.8256	4.46168	0.1036	1.95951	5.26136	4.76571	1.29962	0.116959	0	100.104
StHs6/80	StHs6180-G_13	2022-05-10	OX-WDS	63.955	0.7431	17.9436	4.38019	0.0832	1.91715	5.32103	4.49307	1.24805	0.201627	0.0075	100.293
StHs6/80	StHs6180-G_14	2022-05-10	OX-WDS	63.2183	0.7411	17.8158	4.48205	0.0852	1.92774	5.30114	4.5476	1.26867	0.13865	0.0136	99.5398
StHs6/80	StHs6180-G_15	2022-05-10	OX-WDS	63.3875	0.7088	18.0321	4.39037	0.1084	1.89596	5.33098	4.63484	1.2893	0.205201	0.0196	100.003
StHs6/80	StHs6180-G_16	2022-05-10	OX-WDS	63.6563	0.6982	17.7076	4.44131	0.075	1.90655	5.35087	4.47126	1.27899	0.0908308	0.0151	99.692
StHs6/80	StHs6180-G_17	2022-05-10	OX-WDS	63.6563	0.7513	17.7175	4.46168	0.085	1.93833	5.28125	4.67846	1.26867	0.11893	0	99.9574
StHs6/80	StHs6180-G_18	2022-05-10	OX-WDS	63.5767	0.7102	17.7568	4.33944	0.0507	2.01247	5.36081	4.56941	1.26867	0.171186	0	99.8163
StHs6/80	StHs6180-G_19	2022-05-10	OX-WDS	63.6264	0.7174	17.747	4.50243	0.0638	1.82182	5.2713	4.38401	1.2893	0.257457	0.0038	99.6847
StHs6/80	StHs6180_20	2022-05-10	OX-WDS	63.7061	0.7379	17.5601	4.41075	0.0346	1.93833	5.37076	4.41673	1.27899	0.177718	0	99.632
StHs6/80	StHs6180-G_21	2022-05-10	OX-WDS	63.7658	0.7294	17.7175	4.39037	0.0543	1.97011	5.31109	4.66756	1.32025	0.145551	0.0091	100.081
StHs6/80	StHs6180-G_22	2022-05-10	OX-WDS	63.6165	0.6857	17.8256	4.48205	0.0737	1.95951	5.22157	4.48216	1.2893	0.216909	0.0023	99.8553
StHs6/80	StHs6/80-G_1/1_Apr 18 22:31 2023	2023-04-18	OX-WDS	63.5416	0.7273	17.51	4.21	0.0432	1.92108	5.14886	4.65	1.29	0.0937	0	98.16
StHs6/80	StHs6/80-G_1/178_Apr 19 10:15 2023	2023-04-18	OX-WDS	63.5113	0.7118	17.51	4.37	0.0533	1.96195	5.28463	4.6	1.26	0.1281	0	98.4
StHs6/80	StHs6/80-G_2/179_Apr 19 10:19 2023	2023-04-18	OX-WDS	64.1484	0.7173	17.54	4.11	0.0568	1.99261	5.33685	4.43	1.28	0.1549	0.0059	98.79
StHs6/80	StHs6/80-G_2/2_Apr 18 22:35 2023	2023-04-18	OX-WDS	63.7034	0.7295	17.44	4.29	0.0802	1.9313	5.21152	4.48	1.28	0.1041	0.0099	98.29
StHs6/80	StHs6/80-G_3/180_Apr 19 10:23 2023	2023-04-18	OX-WDS	63.491	0.7206	17.83	4.25	0.0698	1.98239	5.19063	4.57	1.27	0.1345	0.0184	98.54
StHs6/80	StHs6/80-G_3/3_Apr 18 22:38 2023	2023-04-18	OX-WDS	63.218	0.671	17.68	4.22	0.0667	1.94152	5.14886	4.59	1.26	0.1764	0.0145	98
StHs6/80	StHs6/80-G_4/181_Apr 19 10:27 2023	2023-04-18	OX-WDS	63.6326	0.6706	17.58	4.27	0.0667	1.94152	5.27418	4.6	1.24	0.1211	0	98.4
StHs6/80	StHs6/80-G_4/4_Apr 18 22:42 2023	2023-04-18	OX-WDS	63.4708	0.6638	17.54	4.16	0.0463	2.00283	5.21152	4.57	1.26	0.1665	0	98.12
StHs6/80	StHs6/80-G_5/182_Apr 19 10:30 2023	2023-04-18	OX-WDS	63.7034	0.7026	17.78	4.22	0.0715	1.9313	5.30552	4.58	1.22	0.1745	0.0302	98.75
StHs6/80	StHs6/80-G_5/5_Apr 18 22:46 2023	2023-04-18	OX-WDS	63.3697	0.6719	17.95	4.3	0.0718	1.96195	5.19063	4.58	1.25	0.1046	0.0151	98.5
StHs6/80	StHs6/80-G_1/1_Apr 21 21:34 2023	2023-04-21	OX-WDS	63.6728	0.6751	17.31	4.28	0.0858405	1.93449	5.24026	4.64797	1.28	0.092102	0	97.96
StHs6/80	StHs6/80-G_1/450_Apr 23 03:14 2023	2023-04-21	OX-WDS	64.1395	0.7123	17.53	4.18	0.0910694	1.88304	5.26046	4.36533	1.32	0.0186097	0.0032	98.27
StHs6/80	StHs6/80-G_2/2_Apr 21 21:38 2023	2023-04-21	OX-WDS	64.1395	0.6931	17.58	4.28	0.0892175	1.9242	5.18978	3.94659	1.35	0.0231832	0.0118	98.02
StHs6/80	StHs6/80-G_2/451_Apr 23 03:18 2023	2023-04-21	OX-WDS	63.7844	0.7414	17.6	4.24	0.0515261	1.95507	5.24026	4.49095	1.29	0.0589831	0.011	98.21
StHs6/80	StHs6/80-G_3/3_Apr 21 21:42 2023	2023-04-21	OX-WDS	64.0381	0.6625	17.5	4.25	0.0977144	1.89333	5.26046	4.78406	1.31	0.135787	0	98.64
StHs6/80	StHs6/80-G_4/4_Apr 21 21:46 2023	2023-04-21	OX-WDS	63.3279	0.718	17.67	4.42	0.0777794	1.95507	5.23017	4.51188	1.29	0.199186	0.0098	98.11
StHs6/80	StHs6/80-G_4/453_Apr 23 03:26 2023	2023-04-21	OX-WDS	63.6424	0.7496	17.62	4.32	0.0581711	1.89333	5.27056	4.26064	1.29	0.186412	0.0084	98.01
StHs6/80	StHs6/80-G_5/454_Apr 23 03:30 2023	2023-04-21	OX-WDS	63.4496	0.7062	17.71	4.2	0.0604588	1.90362	5.18978	4.50142	1.27	0.173164	0.0169	97.9
StHs6/80	StHs6/80-G_5/5_Apr 21 21:50 2023	2023-04-21	OX-WDS	63.9265	0.6868	17.77	4.29	0.0705897	1.97565	5.24026	4.83641	1.28	0.296651	0.0224	99.05
StHs6/80	StHs6/60-G_1	2024-01-08	OX-WDS	63.6618	0.7331	17.65	4.45029		1.99142	5.21671	4.72	1.25562		0.0938	99.925
StHs6/80	StHs6/60-G_2	2024-01-08	OX-WDS	63.4114	0.7366	17.4	4.40955		1.99142	5.30699	4.54	1.30359		0.1347	99.3361
StHs6/80	StHs6/60-G_3	2024-01-08	OX-WDS	63.792	0.6786	17.71	4.20588		1.96078	5.23677	4.62	1.32445		0.1354	99.7293
StHs6/80	StHs6/60-G_4	2024-01-08	OX-WDS	63.0709	0.7387	17.75	4.34845		1.96078	5.28693	4.74	1.30359		0.1502	99.4169
StHs6/80	StHs6/60-G_5	2024-01-08	OX-WDS	63.6418	0.6817	17.75	4.38919		1.90972	5.21671	4.77	1.34531		0.1178	99.8713
StHs6/80	StHs6/80-G_6	2024-01-08	OX-WDS	63.6618	0.6897	17.83	4.30772		1.96078	5.37722	4.75	1.30359		0.1644	100.165
StHs6/80	StHs6/80-G_7	2024-01-08	OX-WDS	63.3513	0.7006	17.75	4.53176		1.94036	5.33709	4.81	1.33488		0.0906	99.959
StHs6/80	StHs6/80-G_8	2024-01-08	OX-WDS	63.8521	0.6829	17.39	4.3179		1.93015	5.34712	4.67	1.29316		0.175	99.7064
StHs6/80	StHs6/80-G_9	2024-01-08	OX-WDS	63.6518	0.7175	17.78	4.3179		1.94036	5.22674	4.67	1.28274		0.1718	99.8474
StHs6/80	StHs6/80-G_10	2024-01-08	OX-WDS	63.0309	0.7115	17.79	4.35863		1.99142	5.37722	4.64	1.33488		0.1238	99.3881
StHs6/80-G AVERAGE				63.6483	0.708852	17.6986	4.34979	0.0714849	1.94521	5.2775	4.5765	1.28468	0.147604	0.0332596
2SD				0.506562	0.0556562	0.299838	0.211225	0.0354254	0.0758929	0.119071	0.321493	0.0549753	0.107724	0.105196
StHs6/80	CERTIFICATION	STANDARDS		63.7	0.703	17.8	4.37	0.08	1.97	5.28	4.4	1.29	0.164	231
			RSD (%)	0.795231	7.91695	1.68448	4.83352	44.2817	3.85243	2.25512	7.30665	4.26165	65.6856
				SiO2	TiO2	Al2O3	FeOt	MnO	MgO	CaO	Na2O	K2O	P2O5	Cl
